# Supplementary material for: Enantioselective Inverse-Electron Demand Aza-Diels–Alder Reaction: ipso,α-Selectivity of Silyl Dienol Ethers
Source: ACS Catal. 2021 Sep 15;11(19):12133–45. doi: 10.1021/acscatal.1c03390 (PMC8491166; doi:10.1021/acscatal.1c03390)
Supplement: Supplementary file 2 — cs1c03390_si_002.cif [file cs1c03390_si_002.cif]

data_global
_audit_creation_method                  'APEX3 v2015.5-2'

_publ_requested_journal                 ?

_publ_contact_author_name               ?
_publ_contact_author_address            
;
;
_publ_contact_author_email              ?
_publ_contact_author_fax                ?
_publ_contact_author_phone              ?

_publ_section_title                     
;
;
_publ_section_abstract                  
;
;
_publ_section_references                
;
;
_publ_section_comment                   
;
;

data_03024DanielGonzalez
_chemical_name_systematic               ?
_chemical_name_common                   VL_909_aftercol_250K
_chemical_formula_moiety                ?
_chemical_formula_sum                   'C31 H31 N O6.50 S'
_chemical_formula_iupac                 ?
_chemical_formula_weight                553.63
_chemical_absolute_configuration        ad

_chemical_melting_point                 ?

_space_group_crystal_system             orthorhombic
_space_group_name_H-M_alt               'P 21 21 21'
_space_group_name_Hall                  'P 2ac 2ab'
loop_
    _space_group_symop_operation_xyz
    'x, y, z'
    '-x+1/2, -y, z+1/2'
    '-x, y+1/2, -z+1/2'
    'x+1/2, -y+1/2, -z'

_cell_length_a                          10.5571(2)
_cell_length_b                          12.9667(4)
_cell_length_c                          21.3679(6)
_cell_angle_alpha                       90
_cell_angle_beta                        90
_cell_angle_gamma                       90
_cell_volume                            2925.07(13)
_cell_formula_units_Z                   4
_cell_measurement_reflns_used           8114
_cell_measurement_theta_min             2.4701
_cell_measurement_theta_max             21.7759
_cell_measurement_temperature           250.(2)

_exptl_crystal_description              needle
_exptl_crystal_colour                   'clear colourless'
_exptl_crystal_size_max                 0.298
_exptl_crystal_size_mid                 0.174
_exptl_crystal_size_min                 0.094
_exptl_crystal_density_diffrn           1.257
_exptl_crystal_density_meas             ?
_exptl_crystal_density_method           'not measured'
_exptl_crystal_F_000                    1168

_exptl_absorpt_coefficient_mu           0.156
_exptl_absorpt_correction_type          multi-scan
_exptl_absorpt_process_details          sadabs
_exptl_absorpt_correction_T_min         0.88
_exptl_absorpt_correction_T_max         0.99

_exptl_special_details                  
;
; 

_diffrn_ambient_temperature             250.(2)

_diffrn_source                          ?
_diffrn_source_type                     ?

_diffrn_radiation_type                  'Mo K\a'
_diffrn_radiation_wavelength            0.71073
_diffrn_radiation_monochromator         ?

_diffrn_measurement_device_type         'Bruker Kappa Apex II'
_diffrn_measurement_method              '\f and \w scans'

_diffrn_detector_area_resol_mean        8.3333

_diffrn_reflns_number                   36993
_diffrn_reflns_av_R_equivalents         0.0470
_diffrn_reflns_av_unetI/netI            0.0271
_diffrn_reflns_theta_min                3.13
_diffrn_reflns_theta_max                25.34
_diffrn_reflns_theta_full               25.34
_diffrn_measured_fraction_theta_max     0.995
_diffrn_measured_fraction_theta_full    0.995
_diffrn_reflns_limit_h_min              -12
_diffrn_reflns_limit_h_max              12
_diffrn_reflns_limit_k_min              -15
_diffrn_reflns_limit_k_max              15
_diffrn_reflns_limit_l_min              -25
_diffrn_reflns_limit_l_max              25

_refine_special_details                 
;
;

_reflns_number_total                    5339
_reflns_number_gt                       4722
_reflns_threshold_expression            'I > 2\s(I)'

_refine_ls_structure_factor_coef        Fsqd
_refine_ls_matrix_type                  full
_refine_ls_R_factor_all                 0.0567
_refine_ls_R_factor_gt                  0.0483
_refine_ls_wR_factor_gt                 0.1353
_refine_ls_wR_factor_ref                0.1444
_refine_ls_goodness_of_fit_ref          0.999
_refine_ls_restrained_S_all             1.001
_refine_ls_number_reflns                5339
_refine_ls_number_parameters            372
_refine_ls_number_restraints            2
_refine_ls_number_constraints           ?
_refine_ls_hydrogen_treatment           constr
_refine_ls_weighting_scheme             calc
_refine_ls_weighting_details            
    'w=1/[\s^2^(Fo^2^)+(0.0997P)^2^+0.9066P] where P=(Fo^2^+2Fc^2^)/3'

_atom_sites_solution_hydrogens          geom
_atom_sites_solution_primary            ?
_atom_sites_solution_secondary          ?

_refine_ls_shift/su_max                 0.000
_refine_ls_shift/su_mean                0.000
_refine_diff_density_max                0.619
_refine_diff_density_min                -0.250
_refine_ls_extinction_method            none
_refine_ls_extinction_coef              ?
_refine_ls_abs_structure_details        
;

Flack x determined using 1900 quotients [(I+)-(I-)]/[(I+)+(I-)]
(Parsons, Flack and Wagner, Acta Cryst. B69 (2013) 249-259).
;
_refine_ls_abs_structure_Flack          0.07(3)

loop_
    _atom_type_symbol
    _atom_type_description
    _atom_type_scat_dispersion_real
    _atom_type_scat_dispersion_imag
    _atom_type_scat_source
    C C 0.0033 0.0016 'International Tables Vol C Tables 4.2.6.8 and 6.1.1.4'
    H H 0.0000 0.0000 'International Tables Vol C Tables 4.2.6.8 and 6.1.1.4'
    N N 0.0061 0.0033 'International Tables Vol C Tables 4.2.6.8 and 6.1.1.4'
    O O 0.0106 0.0060 'International Tables Vol C Tables 4.2.6.8 and 6.1.1.4'
    S S 0.1246 0.1234 'International Tables Vol C Tables 4.2.6.8 and 6.1.1.4'

_computing_data_collection              'Bruker APEX2'
_computing_cell_refinement              'Bruker SAINT'
_computing_data_reduction               'Bruker SAINT'
_computing_structure_solution           'SHELXS-97 (Sheldrick 2008)'
_computing_structure_refinement         'SHELXL-2014/7 (Sheldrick, 2014)'
_computing_molecular_graphics           'Bruker SHELXTL'
_computing_publication_material         'Bruker SHELXTL'

loop_
    _atom_site_type_symbol
    _atom_site_label
    _atom_site_fract_x
    _atom_site_fract_y
    _atom_site_fract_z
    _atom_site_U_iso_or_equiv
    _atom_site_adp_type
    _atom_site_calc_flag
    _atom_site_refinement_flags_adp
    _atom_site_refinement_flags_occupancy
    _atom_site_refinement_flags_posn
    _atom_site_occupancy
    _atom_site_disorder_assembly
    _atom_site_disorder_group
    C C1 0.4844(3) 0.4984(3) 0.76757(17) 0.0310(8) Uani d . . . 1.0 . .
    C C2 0.6072(4) 0.5229(3) 0.79305(18) 0.0345(8) Uani d . . . 1.0 . .
    C C3 0.6552(4) 0.5650(3) 0.8484(2) 0.0427(10) Uani d . . . 1.0 . .
    H H3 0.6009 0.5916 0.8794 0.051 Uiso calc U . R 1.0 . .
    C C4 0.7854(5) 0.5664(4) 0.8562(2) 0.0528(12) Uani d . . . 1.0 . .
    H H4 0.8197 0.5944 0.893 0.063 Uiso calc U . R 1.0 . .
    C C5 0.8669(4) 0.5271(4) 0.8106(3) 0.0569(12) Uani d . . . 1.0 . .
    H H5 0.9549 0.5291 0.8174 0.068 Uiso calc U . R 1.0 . .
    C C6 0.8211(4) 0.4856(4) 0.7561(2) 0.0500(11) Uani d . . . 1.0 . .
    H H6 0.8755 0.4594 0.7251 0.06 Uiso calc U . R 1.0 . .
    C C7 0.6908(4) 0.4841(3) 0.74914(18) 0.0385(9) Uani d . . . 1.0 . .
    C C8 0.5021(3) 0.4479(3) 0.71345(17) 0.0333(8) Uani d . . . 1.0 . .
    C C9 0.4091(4) 0.3926(3) 0.67409(17) 0.0344(8) Uani d . . . 1.0 . .
    H H9 0.4256 0.3178 0.6781 0.041 Uiso calc U . R 1.0 . .
    C C10 0.4168(4) 0.4208(3) 0.60532(18) 0.0349(8) Uani d . . . 1.0 . .
    C C11 0.4261(5) 0.3461(3) 0.5596(2) 0.0492(11) Uani d . . . 1.0 . .
    H H11 0.4267 0.2761 0.5709 0.059 Uiso calc U . R 1.0 . .
    C C12 0.4347(5) 0.3737(5) 0.4967(2) 0.0588(13) Uani d . . . 1.0 . .
    H H12 0.4428 0.3224 0.4658 0.071 Uiso calc U . R 1.0 . .
    C C13 0.4314(5) 0.4752(4) 0.4800(2) 0.0534(12) Uani d . . . 1.0 . .
    H H13 0.435 0.4934 0.4374 0.064 Uiso calc U . R 1.0 . .
    C C14 0.4230(5) 0.5498(4) 0.5240(2) 0.0529(11) Uani d . . . 1.0 . .
    H H14 0.4224 0.6196 0.5121 0.063 Uiso calc U . R 1.0 . .
    C C15 0.4150(4) 0.5228(3) 0.58732(19) 0.0426(10) Uani d . . . 1.0 . .
    H H15 0.4084 0.5748 0.6178 0.051 Uiso calc U . R 1.0 . .
    C C16 0.2744(4) 0.4149(3) 0.70081(18) 0.0364(9) Uani d . . . 1.0 . .
    H H16 0.2453 0.481 0.6826 0.044 Uiso calc U . R 1.0 . .
    C C17 0.1812(5) 0.3331(5) 0.6815(3) 0.0618(14) Uani d . . D 1.0 . .
    H H17A 0.2065 0.2926 0.6472 0.074 Uiso calc U P R 0.248(12) A 1
    H H17B 0.2078 0.2649 0.6883 0.074 Uiso calc U P R 0.752(12) A 2
    C C18A 0.0762(18) 0.311(2) 0.7037(14) 0.077(3) Uani d . P D 0.248(12) A 1
    H H18A 0.0443 0.3479 0.7381 0.093 Uiso calc U P R 0.248(12) A 1
    H H18B 0.0284 0.2568 0.6862 0.093 Uiso calc U P R 0.248(12) A 1
    C C18B 0.0757(7) 0.3421(8) 0.6581(4) 0.077(3) Uani d . P D 0.752(12) A 2
    H H18C 0.0426 0.4081 0.6498 0.093 Uiso calc U P R 0.752(12) A 2
    H H18D 0.0278 0.2831 0.6484 0.093 Uiso calc U P R 0.752(12) A 2
    C C19 0.2739(3) 0.4272(3) 0.77183(19) 0.0346(8) Uani d . . . 1.0 . .
    H H19 0.187 0.4433 0.7862 0.041 Uiso calc U . R 1.0 . .
    C C20 0.2454(5) 0.2947(3) 0.8478(2) 0.0438(10) Uani d . . . 1.0 . .
    C C21 0.2992(6) 0.1944(4) 0.8704(3) 0.0633(14) Uani d . . . 1.0 . .
    H H21A 0.2368 0.1402 0.8653 0.095 Uiso calc U . R 1.0 . .
    H H21B 0.3215 0.2005 0.9143 0.095 Uiso calc U . R 1.0 . .
    H H21C 0.3744 0.1777 0.8463 0.095 Uiso calc U . R 1.0 . .
    C C22 0.2732(4) 0.6828(3) 0.73898(19) 0.0352(9) Uani d . . . 1.0 . .
    C C23 0.1546(4) 0.6742(4) 0.7119(2) 0.0505(11) Uani d . . . 1.0 . .
    H H23 0.0891 0.639 0.7327 0.061 Uiso calc U . R 1.0 . .
    C C24 0.1336(5) 0.7184(4) 0.6537(3) 0.0638(14) Uani d . . . 1.0 . .
    H H24 0.0529 0.7137 0.6354 0.077 Uiso calc U . R 1.0 . .
    C C25 0.2303(6) 0.7699(4) 0.6218(2) 0.0569(13) Uani d . . . 1.0 . .
    C C26 0.3458(5) 0.7781(3) 0.6508(2) 0.0497(11) Uani d . . . 1.0 . .
    H H26 0.4112 0.8142 0.6305 0.06 Uiso calc U . R 1.0 . .
    C C27 0.3694(4) 0.7351(3) 0.70862(19) 0.0383(9) Uani d . . . 1.0 . .
    H H27 0.4497 0.7412 0.7272 0.046 Uiso calc U . R 1.0 . .
    C C28 0.2045(8) 0.8152(5) 0.5591(3) 0.092(2) Uani d . . . 1.0 . .
    H H28A 0.284 0.8313 0.5386 0.137 Uiso calc U . R 1.0 . .
    H H28B 0.1551 0.8778 0.564 0.137 Uiso calc U . R 1.0 . .
    H H28C 0.1575 0.7661 0.534 0.137 Uiso calc U . R 1.0 . .
    N N1 0.3613(3) 0.5060(2) 0.79500(14) 0.0321(7) Uani d . . . 1.0 . .
    O O1 0.6282(2) 0.4382(2) 0.70004(13) 0.0400(7) Uani d . . . 1.0 . .
    O O2 0.3140(3) 0.3310(2) 0.79881(13) 0.0401(6) Uani d . . . 1.0 . .
    O O3 0.1567(4) 0.3373(3) 0.86909(19) 0.0682(10) Uani d . . . 1.0 . .
    O O4 0.4024(3) 0.6764(2) 0.84129(14) 0.0439(7) Uani d . . . 1.0 . .
    O O5 0.1848(3) 0.6054(2) 0.84167(14) 0.0479(7) Uani d . . . 1.0 . .
    S S1 0.30261(9) 0.62260(7) 0.81083(4) 0.0344(3) Uani d . . . 1.0 . .
    C C29 0.7684(7) 0.4006(8) 0.5514(4) 0.0805(18) Uani d . P . 0.75 . .
    H H29A 0.756 0.3746 0.5936 0.097 Uiso calc U P R 0.75 . .
    H H29B 0.7668 0.3437 0.522 0.097 Uiso calc U P R 0.75 . .
    H H29C 0.7012 0.4488 0.5413 0.097 Uiso calc U P R 0.75 . .
    C C30 0.8880(8) 0.4519(6) 0.5477(4) 0.067(2) Uani d . P . 0.75 . .
    C C31 1.0906(7) 0.4593(7) 0.4993(4) 0.072(2) Uani d . P . 0.75 . .
    H H31A 1.128 0.4726 0.5405 0.087 Uiso calc U P R 0.75 . .
    H H31B 1.1439 0.4087 0.4778 0.087 Uiso calc U P R 0.75 . .
    C C32 1.0882(7) 0.5527(8) 0.4642(4) 0.0805(18) Uani d . P . 0.75 . .
    H H32A 1.0303 0.601 0.4837 0.097 Uiso calc U P R 0.75 . .
    H H32B 1.0602 0.5383 0.4219 0.097 Uiso calc U P R 0.75 . .
    H H32C 1.1726 0.5823 0.4631 0.097 Uiso calc U P R 0.75 . .
    O O6 0.9191(6) 0.5241(6) 0.5821(3) 0.100(2) Uani d . P . 0.75 . .
    O O7 0.9593(5) 0.4156(4) 0.5076(2) 0.0581(12) Uani d . P . 0.75 . .

loop_
    _atom_site_aniso_label
    _atom_site_aniso_U_11
    _atom_site_aniso_U_22
    _atom_site_aniso_U_33
    _atom_site_aniso_U_12
    _atom_site_aniso_U_13
    _atom_site_aniso_U_23
    C1 0.0323(19) 0.0314(19) 0.0293(18) 0.0006(15) -0.0002(15) 0.0047(15)
    C2 0.0348(19) 0.0335(18) 0.0352(19) -0.0014(16) -0.0030(16) 0.0081(16)
    C3 0.045(2) 0.039(2) 0.043(2) -0.0057(18) -0.0055(19) 0.0022(18)
    C4 0.051(3) 0.055(3) 0.053(3) -0.012(2) -0.020(2) 0.007(2)
    C5 0.031(2) 0.075(3) 0.065(3) -0.008(2) -0.007(2) 0.014(3)
    C6 0.032(2) 0.066(3) 0.052(3) 0.003(2) 0.0039(19) 0.007(2)
    C7 0.036(2) 0.045(2) 0.035(2) -0.0030(18) -0.0017(17) 0.0095(16)
    C8 0.0313(18) 0.037(2) 0.0313(18) 0.0072(16) 0.0036(15) 0.0049(15)
    C9 0.0358(19) 0.0328(19) 0.0347(19) 0.0051(16) -0.0006(16) -0.0029(15)
    C10 0.0309(19) 0.041(2) 0.033(2) 0.0013(16) -0.0003(15) -0.0024(16)
    C11 0.066(3) 0.042(2) 0.040(2) 0.006(2) -0.002(2) -0.0075(18)
    C12 0.075(3) 0.067(3) 0.034(2) 0.003(3) 0.000(2) -0.015(2)
    C13 0.053(3) 0.077(3) 0.030(2) -0.002(3) -0.002(2) 0.005(2)
    C14 0.056(3) 0.055(3) 0.048(3) -0.001(2) -0.001(2) 0.012(2)
    C15 0.053(3) 0.039(2) 0.036(2) 0.003(2) -0.0026(19) -0.0034(17)
    C16 0.033(2) 0.0393(19) 0.037(2) 0.0006(15) -0.0013(16) -0.0036(16)
    C17 0.048(3) 0.074(3) 0.064(3) -0.015(2) 0.009(2) -0.032(3)
    C18A 0.044(3) 0.103(6) 0.085(6) -0.008(4) -0.014(4) -0.039(5)
    C18B 0.044(3) 0.103(6) 0.085(6) -0.008(4) -0.014(4) -0.039(5)
    C19 0.031(2) 0.0312(18) 0.041(2) -0.0009(15) 0.0028(16) -0.0017(16)
    C20 0.051(2) 0.039(2) 0.041(2) -0.014(2) 0.008(2) -0.0034(18)
    C21 0.083(4) 0.048(3) 0.059(3) -0.006(3) 0.016(3) 0.013(2)
    C22 0.036(2) 0.0274(17) 0.042(2) 0.0046(16) -0.0012(17) -0.0028(16)
    C23 0.038(2) 0.054(3) 0.060(3) 0.002(2) -0.005(2) 0.005(2)
    C24 0.056(3) 0.063(3) 0.072(3) 0.014(3) -0.028(3) -0.002(3)
    C25 0.083(4) 0.041(2) 0.046(3) 0.017(2) -0.012(3) 0.000(2)
    C26 0.071(3) 0.035(2) 0.044(2) 0.003(2) 0.008(2) -0.0014(18)
    C27 0.043(2) 0.0323(19) 0.040(2) -0.0001(17) 0.0026(18) -0.0061(16)
    C28 0.148(7) 0.072(4) 0.055(3) 0.033(4) -0.020(4) 0.009(3)
    N1 0.0306(15) 0.0322(16) 0.0337(16) -0.0007(13) 0.0045(13) -0.0022(13)
    O1 0.0309(13) 0.0525(16) 0.0366(15) 0.0048(12) 0.0029(12) 0.0008(12)
    O2 0.0409(15) 0.0328(13) 0.0465(16) -0.0027(12) 0.0102(13) 0.0055(12)
    O3 0.065(2) 0.067(2) 0.073(2) -0.0020(19) 0.0335(19) 0.0051(19)
    O4 0.0508(17) 0.0381(15) 0.0429(15) 0.0005(13) -0.0063(13) -0.0069(13)
    O5 0.0478(17) 0.0468(17) 0.0490(16) 0.0033(14) 0.0184(14) -0.0044(14)
    S1 0.0368(5) 0.0332(4) 0.0333(5) 0.0014(4) 0.0039(4) -0.0033(4)
    C29 0.047(3) 0.132(6) 0.063(3) 0.010(3) 0.005(2) -0.007(3)
    C30 0.067(5) 0.055(4) 0.080(5) 0.012(4) -0.018(4) 0.001(4)
    C31 0.041(3) 0.085(5) 0.090(6) 0.008(4) 0.004(4) 0.006(5)
    C32 0.047(3) 0.132(6) 0.063(3) 0.010(3) 0.005(2) -0.007(3)
    O6 0.073(4) 0.115(5) 0.111(5) 0.014(4) 0.000(4) -0.048(4)
    O7 0.067(3) 0.061(3) 0.046(2) -0.009(2) 0.010(2) -0.002(2)

_geom_special_details                   
;

All esds (except the esd in the dihedral angle between two l.s. planes)
are estimated using the full covariance matrix.  The cell esds are taken
into account individually in the estimation of esds in distances, angles
and torsion angles; correlations between esds in cell parameters are only
used when they are defined by crystal symmetry.  An approximate (isotropic)
treatment of cell esds is used for estimating esds involving l.s. planes.
;

loop_
    _geom_bond_atom_site_label_1
    _geom_bond_atom_site_label_2
    _geom_bond_site_symmetry_2
    _geom_bond_distance
    _geom_bond_publ_flag
    C1 C8 . 1.342(5) ?
    C1 N1 . 1.429(5) ?
    C1 C2 . 1.441(5) ?
    C2 C7 . 1.383(6) ?
    C2 C3 . 1.398(6) ?
    C3 C4 . 1.384(7) ?
    C3 H3 . 0.94 ?
    C4 C5 . 1.397(8) ?
    C4 H4 . 0.94 ?
    C5 C6 . 1.370(7) ?
    C5 H5 . 0.94 ?
    C6 C7 . 1.384(6) ?
    C6 H6 . 0.94 ?
    C7 O1 . 1.376(5) ?
    C8 O1 . 1.368(4) ?
    C8 C9 . 1.478(5) ?
    C9 C10 . 1.516(5) ?
    C9 C16 . 1.560(5) ?
    C9 H9 . 0.99 ?
    C10 C15 . 1.378(6) ?
    C10 C11 . 1.379(6) ?
    C11 C12 . 1.394(7) ?
    C11 H11 . 0.94 ?
    C12 C13 . 1.364(8) ?
    C12 H12 . 0.94 ?
    C13 C14 . 1.352(7) ?
    C13 H13 . 0.94 ?
    C14 C15 . 1.400(6) ?
    C14 H14 . 0.94 ?
    C15 H15 . 0.94 ?
    C16 C17 . 1.505(6) ?
    C16 C19 . 1.526(5) ?
    C16 H16 . 0.99 ?
    C17 C18B . 1.226(9) ?
    C17 C18A . 1.24(2) ?
    C17 H17A . 0.94 ?
    C17 H17B . 0.94 ?
    C18A H18A . 0.94 ?
    C18A H18B . 0.94 ?
    C18B H18C . 0.94 ?
    C18B H18D . 0.94 ?
    C19 O2 . 1.437(5) ?
    C19 N1 . 1.464(5) ?
    C19 H19 . 0.99 ?
    C20 O3 . 1.179(6) ?
    C20 O2 . 1.358(5) ?
    C20 C21 . 1.499(7) ?
    C21 H21A . 0.97 ?
    C21 H21B . 0.97 ?
    C21 H21C . 0.97 ?
    C22 C27 . 1.382(6) ?
    C22 C23 . 1.384(6) ?
    C22 S1 . 1.750(4) ?
    C23 C24 . 1.388(7) ?
    C23 H23 . 0.94 ?
    C24 C25 . 1.397(8) ?
    C24 H24 . 0.94 ?
    C25 C26 . 1.372(7) ?
    C25 C28 . 1.488(7) ?
    C26 C27 . 1.379(6) ?
    C26 H26 . 0.94 ?
    C27 H27 . 0.94 ?
    C28 H28A . 0.97 ?
    C28 H28B . 0.97 ?
    C28 H28C . 0.97 ?
    N1 S1 . 1.668(3) ?
    O4 S1 . 1.421(3) ?
    O5 S1 . 1.425(3) ?
    C29 C30 . 1.430(11) ?
    C29 H29A . 0.97 ?
    C29 H29B . 0.97 ?
    C29 H29C . 0.97 ?
    C30 O7 . 1.234(9) ?
    C30 O6 . 1.235(10) ?
    C31 C32 . 1.425(12) ?
    C31 O7 . 1.508(9) ?
    C31 H31A . 0.98 ?
    C31 H31B . 0.98 ?
    C32 H32A . 0.97 ?
    C32 H32B . 0.97 ?
    C32 H32C . 0.97 ?

loop_
    _geom_angle_atom_site_label_1
    _geom_angle_atom_site_label_2
    _geom_angle_atom_site_label_3
    _geom_angle_site_symmetry_1
    _geom_angle_site_symmetry_3
    _geom_angle
    _geom_angle_publ_flag
    C8 C1 N1 . . 120.9(3) ?
    C8 C1 C2 . . 108.0(3) ?
    N1 C1 C2 . . 130.4(3) ?
    C7 C2 C3 . . 119.0(4) ?
    C7 C2 C1 . . 103.7(3) ?
    C3 C2 C1 . . 137.1(4) ?
    C4 C3 C2 . . 117.8(4) ?
    C4 C3 H3 . . 121.1 ?
    C2 C3 H3 . . 121.1 ?
    C3 C4 C5 . . 121.6(4) ?
    C3 C4 H4 . . 119.2 ?
    C5 C4 H4 . . 119.2 ?
    C6 C5 C4 . . 121.2(4) ?
    C6 C5 H5 . . 119.4 ?
    C4 C5 H5 . . 119.4 ?
    C5 C6 C7 . . 116.6(4) ?
    C5 C6 H6 . . 121.7 ?
    C7 C6 H6 . . 121.7 ?
    O1 C7 C2 . . 111.6(3) ?
    O1 C7 C6 . . 124.5(4) ?
    C2 C7 C6 . . 123.8(4) ?
    C1 C8 O1 . . 111.1(3) ?
    C1 C8 C9 . . 129.4(3) ?
    O1 C8 C9 . . 118.8(3) ?
    C8 C9 C10 . . 113.5(3) ?
    C8 C9 C16 . . 107.9(3) ?
    C10 C9 C16 . . 111.0(3) ?
    C8 C9 H9 . . 108.1 ?
    C10 C9 H9 . . 108.1 ?
    C16 C9 H9 . . 108.1 ?
    C15 C10 C11 . . 118.5(4) ?
    C15 C10 C9 . . 120.1(4) ?
    C11 C10 C9 . . 121.4(4) ?
    C10 C11 C12 . . 120.5(4) ?
    C10 C11 H11 . . 119.7 ?
    C12 C11 H11 . . 119.7 ?
    C13 C12 C11 . . 119.9(4) ?
    C13 C12 H12 . . 120.1 ?
    C11 C12 H12 . . 120.1 ?
    C14 C13 C12 . . 120.6(4) ?
    C14 C13 H13 . . 119.7 ?
    C12 C13 H13 . . 119.7 ?
    C13 C14 C15 . . 119.9(5) ?
    C13 C14 H14 . . 120.1 ?
    C15 C14 H14 . . 120.1 ?
    C10 C15 C14 . . 120.6(4) ?
    C10 C15 H15 . . 119.7 ?
    C14 C15 H15 . . 119.7 ?
    C17 C16 C19 . . 110.2(3) ?
    C17 C16 C9 . . 111.4(3) ?
    C19 C16 C9 . . 112.7(3) ?
    C17 C16 H16 . . 107.4 ?
    C19 C16 H16 . . 107.4 ?
    C9 C16 H16 . . 107.4 ?
    C18B C17 C16 . . 129.7(7) ?
    C18A C17 C16 . . 130.0(13) ?
    C18A C17 H17A . . 115.0 ?
    C16 C17 H17A . . 115.0 ?
    C18B C17 H17B . . 115.2 ?
    C16 C17 H17B . . 115.2 ?
    C17 C18A H18A . . 120.0 ?
    C17 C18A H18B . . 120.0 ?
    H18A C18A H18B . . 120.0 ?
    C17 C18B H18C . . 120.0 ?
    C17 C18B H18D . . 120.0 ?
    H18C C18B H18D . . 120.0 ?
    O2 C19 N1 . . 106.5(3) ?
    O2 C19 C16 . . 107.9(3) ?
    N1 C19 C16 . . 114.0(3) ?
    O2 C19 H19 . . 109.4 ?
    N1 C19 H19 . . 109.4 ?
    C16 C19 H19 . . 109.4 ?
    O3 C20 O2 . . 124.0(4) ?
    O3 C20 C21 . . 125.7(4) ?
    O2 C20 C21 . . 110.3(4) ?
    C20 C21 H21A . . 109.5 ?
    C20 C21 H21B . . 109.5 ?
    H21A C21 H21B . . 109.5 ?
    C20 C21 H21C . . 109.5 ?
    H21A C21 H21C . . 109.5 ?
    H21B C21 H21C . . 109.5 ?
    C27 C22 C23 . . 120.6(4) ?
    C27 C22 S1 . . 120.0(3) ?
    C23 C22 S1 . . 119.4(3) ?
    C22 C23 C24 . . 119.0(5) ?
    C22 C23 H23 . . 120.5 ?
    C24 C23 H23 . . 120.5 ?
    C23 C24 C25 . . 121.2(5) ?
    C23 C24 H24 . . 119.4 ?
    C25 C24 H24 . . 119.4 ?
    C26 C25 C24 . . 117.9(4) ?
    C26 C25 C28 . . 122.6(6) ?
    C24 C25 C28 . . 119.6(6) ?
    C25 C26 C27 . . 122.2(5) ?
    C25 C26 H26 . . 118.9 ?
    C27 C26 H26 . . 118.9 ?
    C26 C27 C22 . . 119.1(4) ?
    C26 C27 H27 . . 120.4 ?
    C22 C27 H27 . . 120.4 ?
    C25 C28 H28A . . 109.5 ?
    C25 C28 H28B . . 109.5 ?
    H28A C28 H28B . . 109.5 ?
    C25 C28 H28C . . 109.5 ?
    H28A C28 H28C . . 109.5 ?
    H28B C28 H28C . . 109.5 ?
    C1 N1 C19 . . 112.7(3) ?
    C1 N1 S1 . . 118.9(2) ?
    C19 N1 S1 . . 117.9(2) ?
    C8 O1 C7 . . 105.6(3) ?
    C20 O2 C19 . . 116.9(3) ?
    O4 S1 O5 . . 120.81(19) ?
    O4 S1 N1 . . 105.20(17) ?
    O5 S1 N1 . . 106.01(17) ?
    O4 S1 C22 . . 108.32(18) ?
    O5 S1 C22 . . 108.71(19) ?
    N1 S1 C22 . . 106.99(16) ?
    C30 C29 H29A . . 109.5 ?
    C30 C29 H29B . . 109.5 ?
    H29A C29 H29B . . 109.5 ?
    C30 C29 H29C . . 109.5 ?
    H29A C29 H29C . . 109.5 ?
    H29B C29 H29C . . 109.5 ?
    O7 C30 O6 . . 122.7(8) ?
    O7 C30 C29 . . 113.6(7) ?
    O6 C30 C29 . . 123.7(8) ?
    C32 C31 O7 . . 111.4(6) ?
    C32 C31 H31A . . 109.4 ?
    O7 C31 H31A . . 109.4 ?
    C32 C31 H31B . . 109.4 ?
    O7 C31 H31B . . 109.4 ?
    H31A C31 H31B . . 108.0 ?
    C31 C32 H32A . . 109.5 ?
    C31 C32 H32B . . 109.5 ?
    H32A C32 H32B . . 109.5 ?
    C31 C32 H32C . . 109.5 ?
    H32A C32 H32C . . 109.5 ?
    H32B C32 H32C . . 109.5 ?
    C30 O7 C31 . . 119.9(6) ?

loop_
    _geom_torsion_atom_site_label_1
    _geom_torsion_atom_site_label_2
    _geom_torsion_atom_site_label_3
    _geom_torsion_atom_site_label_4
    _geom_torsion_site_symmetry_1
    _geom_torsion_site_symmetry_2
    _geom_torsion_site_symmetry_3
    _geom_torsion_site_symmetry_4
    _geom_torsion
    _geom_torsion_publ_flag
    C8 C1 C2 C7 . . . . 0.9(4) ?
    N1 C1 C2 C7 . . . . 170.5(4) ?
    C8 C1 C2 C3 . . . . -173.3(4) ?
    N1 C1 C2 C3 . . . . -3.7(7) ?
    C7 C2 C3 C4 . . . . 0.5(6) ?
    C1 C2 C3 C4 . . . . 174.0(4) ?
    C2 C3 C4 C5 . . . . -0.1(7) ?
    C3 C4 C5 C6 . . . . 0.1(8) ?
    C4 C5 C6 C7 . . . . -0.5(7) ?
    C3 C2 C7 O1 . . . . 175.1(3) ?
    C1 C2 C7 O1 . . . . -0.4(4) ?
    C3 C2 C7 C6 . . . . -1.0(6) ?
    C1 C2 C7 C6 . . . . -176.4(4) ?
    C5 C6 C7 O1 . . . . -174.6(4) ?
    C5 C6 C7 C2 . . . . 1.0(7) ?
    N1 C1 C8 O1 . . . . -171.9(3) ?
    C2 C1 C8 O1 . . . . -1.1(4) ?
    N1 C1 C8 C9 . . . . -1.0(6) ?
    C2 C1 C8 C9 . . . . 169.8(4) ?
    C1 C8 C9 C10 . . . . 131.7(4) ?
    O1 C8 C9 C10 . . . . -58.0(5) ?
    C1 C8 C9 C16 . . . . 8.2(5) ?
    O1 C8 C9 C16 . . . . 178.5(3) ?
    C8 C9 C10 C15 . . . . -51.1(5) ?
    C16 C9 C10 C15 . . . . 70.6(5) ?
    C8 C9 C10 C11 . . . . 128.6(4) ?
    C16 C9 C10 C11 . . . . -109.6(4) ?
    C15 C10 C11 C12 . . . . 0.6(7) ?
    C9 C10 C11 C12 . . . . -179.2(4) ?
    C10 C11 C12 C13 . . . . -1.3(8) ?
    C11 C12 C13 C14 . . . . 1.7(8) ?
    C12 C13 C14 C15 . . . . -1.3(8) ?
    C11 C10 C15 C14 . . . . -0.2(7) ?
    C9 C10 C15 C14 . . . . 179.5(4) ?
    C13 C14 C15 C10 . . . . 0.6(7) ?
    C8 C9 C16 C17 . . . . -157.8(4) ?
    C10 C9 C16 C17 . . . . 77.2(5) ?
    C8 C9 C16 C19 . . . . -33.4(4) ?
    C10 C9 C16 C19 . . . . -158.4(3) ?
    C19 C16 C17 C18B . . . . 103.8(8) ?
    C9 C16 C17 C18B . . . . -130.3(7) ?
    C19 C16 C17 C18A . . . . 36.(2) ?
    C9 C16 C17 C18A . . . . 162.(2) ?
    C17 C16 C19 O2 . . . . 62.3(4) ?
    C9 C16 C19 O2 . . . . -62.8(4) ?
    C17 C16 C19 N1 . . . . -179.5(4) ?
    C9 C16 C19 N1 . . . . 55.4(4) ?
    C27 C22 C23 C24 . . . . 0.3(7) ?
    S1 C22 C23 C24 . . . . -177.2(4) ?
    C22 C23 C24 C25 . . . . 0.9(7) ?
    C23 C24 C25 C26 . . . . -1.9(8) ?
    C23 C24 C25 C28 . . . . 179.3(5) ?
    C24 C25 C26 C27 . . . . 1.9(7) ?
    C28 C25 C26 C27 . . . . -179.4(5) ?
    C25 C26 C27 C22 . . . . -0.7(6) ?
    C23 C22 C27 C26 . . . . -0.4(6) ?
    S1 C22 C27 C26 . . . . 177.1(3) ?
    C8 C1 N1 C19 . . . . 20.1(5) ?
    C2 C1 N1 C19 . . . . -148.4(4) ?
    C8 C1 N1 S1 . . . . -124.0(3) ?
    C2 C1 N1 S1 . . . . 67.5(5) ?
    O2 C19 N1 C1 . . . . 72.0(4) ?
    C16 C19 N1 C1 . . . . -46.9(4) ?
    O2 C19 N1 S1 . . . . -143.5(2) ?
    C16 C19 N1 S1 . . . . 97.6(3) ?
    C1 C8 O1 C7 . . . . 0.9(4) ?
    C9 C8 O1 C7 . . . . -171.1(3) ?
    C2 C7 O1 C8 . . . . -0.3(4) ?
    C6 C7 O1 C8 . . . . 175.8(4) ?
    O3 C20 O2 C19 . . . . -0.4(6) ?
    C21 C20 O2 C19 . . . . -180.0(4) ?
    N1 C19 O2 C20 . . . . 102.8(4) ?
    C16 C19 O2 C20 . . . . -134.3(3) ?
    C1 N1 S1 O4 . . . . -46.7(3) ?
    C19 N1 S1 O4 . . . . 171.0(3) ?
    C1 N1 S1 O5 . . . . -175.8(3) ?
    C19 N1 S1 O5 . . . . 41.9(3) ?
    C1 N1 S1 C22 . . . . 68.3(3) ?
    C19 N1 S1 C22 . . . . -74.0(3) ?
    C27 C22 S1 O4 . . . . 27.8(4) ?
    C23 C22 S1 O4 . . . . -154.6(3) ?
    C27 C22 S1 O5 . . . . 160.8(3) ?
    C23 C22 S1 O5 . . . . -21.6(4) ?
    C27 C22 S1 N1 . . . . -85.2(3) ?
    C23 C22 S1 N1 . . . . 92.4(4) ?
    O6 C30 O7 C31 . . . . 0.3(11) ?
    C29 C30 O7 C31 . . . . -178.1(7) ?
    C32 C31 O7 C30 . . . . -79.3(9) ?

loop_
    _geom_hbond_atom_site_label_D
    _geom_hbond_atom_site_label_H
    _geom_hbond_atom_site_label_A
    _geom_hbond_site_symmetry_A
    _geom_hbond_distance_DH
    _geom_hbond_distance_HA
    _geom_hbond_distance_DA
    _geom_hbond_angle_DHA
    _geom_hbond_publ_flag
    C9 H9 O4 3_646 0.99 2.61 3.454(5) 142.8 ?
    C19 H19 O5 . 0.99 2.41 2.907(5) 110.1 ?
    C21 H21A O6 3_646 0.97 2.50 3.349(8) 146.4 ?
    C32 H32A O6 . 0.97 2.61 3.110(11) 112.6 ?

_shelx_res_file                         
;


    03024_0m.res created by SHELXL-2014/7


TITL 03024_0m in P2(1)2(1)2(1)
CELL 0.71073  10.55710  12.96670  21.36790  90.0000  90.0000  90.0000
ZERR    4.00   0.00020   0.00040   0.00060   0.0000   0.0000   0.0000
LATT -1
SYMM 1/2-X, -Y, 1/2+Z
SYMM -X, 1/2+Y, 1/2-Z
SYMM 1/2+X, 1/2-Y, -Z
SFAC C  H  N  O  S
UNIT 124  124  4  26  4
OMIT      0   0   2
OMIT      1   0   1
OMIT      0   1   2
OMIT      0   1   1
OMIT      1   0   4
L.S. 60
ACTA
BOND $H
FMAP 2
PLAN 3
EADP C32 C29
EADP C18A C18B
CONF
EQIV $1 -x+1, y-1/2, -z+3/2
HTAB C9 O4_$1
HTAB C19 O5
HTAB C21 O6_$1
HTAB C32 O6
SIZE 0.094 0.174 0.298
DFIX 1.30 C17 C18A C17 C18B
TEMP -23.130
WGHT    0.099700    0.906600
FVAR       0.17200   0.24794
PART 0
MOLE 1
C1    1    0.484443    0.498449    0.767570    11.00000    0.03227    0.03137 =
         0.02926    0.00474   -0.00015    0.00064
C2    1    0.607163    0.522927    0.793052    11.00000    0.03477    0.03348 =
         0.03522    0.00808   -0.00302   -0.00142
C3    1    0.655221    0.565038    0.848421    11.00000    0.04541    0.03944 =
         0.04321    0.00220   -0.00555   -0.00567
AFIX  43
H3    2    0.600933    0.591569    0.879350    11.00000   -1.20000
AFIX   0
C4    1    0.785398    0.566360    0.856179    11.00000    0.05090    0.05454 =
         0.05283    0.00736   -0.01966   -0.01212
AFIX  43
H4    2    0.819734    0.594382    0.893033    11.00000   -1.20000
AFIX   0
C5    1    0.866942    0.527063    0.810570    11.00000    0.03088    0.07471 =
         0.06505    0.01384   -0.00692   -0.00842
AFIX  43
H5    2    0.954878    0.529116    0.817361    11.00000   -1.20000
AFIX   0
C6    1    0.821148    0.485576    0.756110    11.00000    0.03183    0.06575 =
         0.05232    0.00718    0.00394    0.00292
AFIX  43
H6    2    0.875466    0.459449    0.725067    11.00000   -1.20000
AFIX   0
C7    1    0.690815    0.484104    0.749142    11.00000    0.03557    0.04483 =
         0.03505    0.00952   -0.00168   -0.00297
C8    1    0.502066    0.447931    0.713455    11.00000    0.03131    0.03723 =
         0.03129    0.00490    0.00364    0.00723
C9    1    0.409123    0.392633    0.674090    11.00000    0.03583    0.03275 =
         0.03466   -0.00286   -0.00056    0.00513
AFIX  13
H9    2    0.425576    0.317757    0.678082    11.00000   -1.20000
AFIX   0
C10   1    0.416788    0.420785    0.605323    11.00000    0.03089    0.04127 =
         0.03266   -0.00237   -0.00034    0.00135
C11   1    0.426118    0.346109    0.559589    11.00000    0.06598    0.04177 =
         0.03992   -0.00749   -0.00203    0.00562
AFIX  43
H11   2    0.426672    0.276068    0.570931    11.00000   -1.20000
AFIX   0
C12   1    0.434734    0.373684    0.496674    11.00000    0.07480    0.06742 =
         0.03415   -0.01463   -0.00001    0.00345
AFIX  43
H12   2    0.442832    0.322426    0.465824    11.00000   -1.20000
AFIX   0
C13   1    0.431391    0.475177    0.479955    11.00000    0.05332    0.07658 =
         0.03033    0.00501   -0.00208   -0.00190
AFIX  43
H13   2    0.434986    0.493442    0.437420    11.00000   -1.20000
AFIX   0
C14   1    0.422955    0.549773    0.523995    11.00000    0.05568    0.05483 =
         0.04809    0.01172   -0.00104   -0.00080
AFIX  43
H14   2    0.422434    0.619568    0.512107    11.00000   -1.20000
AFIX   0
C15   1    0.414998    0.522846    0.587322    11.00000    0.05265    0.03901 =
         0.03603   -0.00342   -0.00263    0.00251
AFIX  43
H15   2    0.408380    0.574810    0.617821    11.00000   -1.20000
AFIX   0
C16   1    0.274357    0.414935    0.700813    11.00000    0.03314    0.03933 =
         0.03683   -0.00361   -0.00126    0.00062
AFIX  13
H16   2    0.245264    0.481035    0.682618    11.00000   -1.20000
AFIX   0
C17   1    0.181157    0.333100    0.681459    11.00000    0.04768    0.07380 =
         0.06382   -0.03218    0.00882   -0.01493
PART 1
AFIX  43
H17A  2    0.206451    0.292596    0.647182    21.00000   -1.20000
AFIX  43
PART 2
H17B  2    0.207804    0.264860    0.688324   -21.00000   -1.20000
AFIX   0
PART 1
C18A  1    0.076152    0.310798    0.703713    21.00000    0.04360    0.10257 =
         0.08540   -0.03918   -0.01380   -0.00769
AFIX  93
H18A  2    0.044307    0.347864    0.738090    21.00000   -1.20000
H18B  2    0.028424    0.256830    0.686202    21.00000   -1.20000
AFIX   0
PART 2
C18B  1    0.075677    0.342117    0.658080   -21.00000    0.04360    0.10257 =
         0.08540   -0.03918   -0.01380   -0.00769
AFIX  93
H18C  2    0.042644    0.408054    0.649841   -21.00000   -1.20000
H18D  2    0.027842    0.283094    0.648394   -21.00000   -1.20000
AFIX   0
PART 0
C19   1    0.273908    0.427161    0.771828    11.00000    0.03148    0.03117 =
         0.04108   -0.00167    0.00281   -0.00089
AFIX  13
H19   2    0.186956    0.443282    0.786158    11.00000   -1.20000
AFIX   0
C20   1    0.245382    0.294667    0.847784    11.00000    0.05137    0.03864 =
         0.04148   -0.00343    0.00837   -0.01387
C21   1    0.299250    0.194424    0.870422    11.00000    0.08322    0.04764 =
         0.05897    0.01284    0.01628   -0.00552
AFIX 137
H21A  2    0.236768    0.140241    0.865252    11.00000   -1.50000
H21B  2    0.321464    0.200498    0.914316    11.00000   -1.50000
H21C  2    0.374374    0.177663    0.846346    11.00000   -1.50000
AFIX   0
C22   1    0.273188    0.682807    0.738981    11.00000    0.03636    0.02740 =
         0.04179   -0.00279   -0.00121    0.00456
C23   1    0.154551    0.674233    0.711949    11.00000    0.03779    0.05356 =
         0.06013    0.00461   -0.00531    0.00215
AFIX  43
H23   2    0.089099    0.638983    0.732732    11.00000   -1.20000
AFIX   0
C24   1    0.133583    0.718440    0.653691    11.00000    0.05598    0.06311 =
         0.07243   -0.00188   -0.02758    0.01367
AFIX  43
H24   2    0.052851    0.713683    0.635362    11.00000   -1.20000
AFIX   0
C25   1    0.230319    0.769865    0.621824    11.00000    0.08339    0.04072 =
         0.04650    0.00022   -0.01243    0.01726
C26   1    0.345836    0.778070    0.650773    11.00000    0.07064    0.03482 =
         0.04377   -0.00145    0.00758    0.00344
AFIX  43
H26   2    0.411168    0.814238    0.630485    11.00000   -1.20000
AFIX   0
C27   1    0.369368    0.735063    0.708622    11.00000    0.04304    0.03232 =
         0.03965   -0.00608    0.00256   -0.00008
AFIX  43
H27   2    0.449749    0.741193    0.727176    11.00000   -1.20000
AFIX   0
C28   1    0.204505    0.815190    0.559150    11.00000    0.14791    0.07249 =
         0.05455    0.00863   -0.01970    0.03344
AFIX 137
H28A  2    0.284044    0.831258    0.538623    11.00000   -1.50000
H28B  2    0.155148    0.877784    0.563973    11.00000   -1.50000
H28C  2    0.157490    0.766080    0.533989    11.00000   -1.50000
AFIX   0
N1    3    0.361315    0.506020    0.795001    11.00000    0.03056    0.03219 =
         0.03370   -0.00222    0.00449   -0.00072
O1    4    0.628182    0.438212    0.700038    11.00000    0.03087    0.05252 =
         0.03657    0.00083    0.00286    0.00481
O2    4    0.314046    0.331029    0.798808    11.00000    0.04089    0.03279 =
         0.04654    0.00550    0.01018   -0.00273
O3    4    0.156704    0.337274    0.869088    11.00000    0.06483    0.06725 =
         0.07260    0.00514    0.03350   -0.00201
O4    4    0.402413    0.676408    0.841287    11.00000    0.05079    0.03808 =
         0.04288   -0.00694   -0.00627    0.00053
O5    4    0.184842    0.605366    0.841666    11.00000    0.04779    0.04679 =
         0.04903   -0.00443    0.01842    0.00334
S1    5    0.302609    0.622602    0.810831    11.00000    0.03682    0.03323 =
         0.03330   -0.00333    0.00391    0.00142
MOLE 2
C29   1    0.768376    0.400626    0.551448    10.75000    0.04677    0.13196 =
         0.06264   -0.00651    0.00482    0.00999
AFIX 137
H29A  2    0.755953    0.374564    0.593554    10.75000   -1.20000
H29B  2    0.766805    0.343657    0.522037    10.75000   -1.20000
H29C  2    0.701206    0.448843    0.541287    10.75000   -1.20000
AFIX   0
C30   1    0.888025    0.451945    0.547714    10.75000    0.06727    0.05532 =
         0.07968    0.00061   -0.01769    0.01175
C31   1    1.090589    0.459301    0.499348    10.75000    0.04134    0.08518 =
         0.08987    0.00645    0.00353    0.00835
AFIX  23
H31A  2    1.127968    0.472569    0.540549    10.75000   -1.20000
H31B  2    1.143912    0.408666    0.477779    10.75000   -1.20000
AFIX   0
C32   1    1.088229    0.552664    0.464201    10.75000    0.04677    0.13196 =
         0.06264   -0.00651    0.00482    0.00999
AFIX 137
H32A  2    1.030311    0.601005    0.483729    10.75000   -1.20000
H32B  2    1.060199    0.538260    0.421862    10.75000   -1.20000
H32C  2    1.172571    0.582284    0.463084    10.75000   -1.20000
AFIX   0
O6    4    0.919128    0.524148    0.582132    10.75000    0.07322    0.11546 =
         0.11136   -0.04811   -0.00001    0.01414
O7    4    0.959291    0.415641    0.507575    10.75000    0.06688    0.06145 =
         0.04596   -0.00158    0.01016   -0.00923
HKLF 4

REM  03024_0m in P2(1)2(1)2(1)
REM R1 =  0.0483 for    4722 Fo > 4sig(Fo)  and  0.0567 for all    5339 data
REM    372 parameters refined using      2 restraints

END

WGHT      0.0863      0.8369

REM Highest difference peak  0.619,  deepest hole -0.250,  1-sigma level  0.061
Q1    1   0.9454  0.6018  0.5285  11.00000  0.05    0.62
Q2    1   0.9766  0.5146  0.5108  11.00000  0.05    0.58
Q3    1   0.7442  0.3299  0.5499  11.00000  0.05    0.56
;
_shelx_res_checksum                     60681

_shelx_hkl_file                         
;
   3   0   0    0.02    0.14
   3   0   0   -0.07    0.16
   3   0   0   -0.09    0.17
  -3   0   0   -0.02    0.11
   4   0   0  235.15    5.87
   4   0   0  232.67    5.96
   4   0   0  235.47    5.92
  -4   0   0  231.52    5.77
   4   0   0  235.28    5.74
   5   0   0   -0.06    0.23
   5   0   0    0.06    0.19
   5   0   0   -0.02    0.14
  -5   0   0   -0.04    0.15
   5   0   0   -0.59    0.21
  -6   0   0   15.40    0.68
   6   0   0   15.73    0.71
  -6   0   0   15.77    0.62
   6   0   0   14.97    0.75
   6   0   0   14.94    0.83
   7   0   0   -0.16    0.27
  -7   0   0    0.09    0.19
   7   0   0    0.59    0.25
   7   0   0   -0.14    0.25
  -7   0   0    0.15    0.22
  -8   0   0   15.06    0.74
   8   0   0   15.22    0.85
   8   0   0   13.84    0.91
   8   0   0   14.44    0.78
  -8   0   0   14.37    0.68
  -9   0   0   -0.08    0.27
   9   0   0    0.17    0.38
  -9   0   0    0.21    0.30
   9   0   0    0.31    0.31
   9   0   0   -0.21    0.32
  10   0   0   19.70    1.24
 -10   0   0   19.68    1.24
  10   0   0   19.22    1.02
 -10   0   0   20.12    0.94
  10   0   0   18.77    1.12
  11   0   0    0.33    0.45
 -11   0   0   -0.24    0.29
  11   0   0   -0.11    0.32
  11   0   0   -0.06    0.52
  12   0   0    0.16    0.40
  12   0   0    0.70    0.56
   0  -1   0    0.04    0.05
   2  -1   0    0.22    0.13
  -2  -1   0    0.24    0.15
   2  -1   0    0.18    0.12
   2  -1   0    0.07    0.11
   2   1   0   -0.13    0.14
   2  -1   0    0.17    0.10
   3   1   0  107.60    2.83
  -3  -1   0  100.11    2.74
   3   1   0  108.37    2.77
   3  -1   0  109.35    2.70
   3  -1   0  109.60    2.76
   3   1   0  105.08    2.71
   3  -1   0  106.10    2.81
   3  -1   0  108.22    2.73
   3  -1   0  105.94    2.76
   3   1   0  107.57    2.84
   4   1   0    2.97    0.36
   4  -1   0    2.44    0.30
   4   1   0    2.19    0.32
  -4   1   0    2.66    0.15
   4   1   0    3.02    0.32
   4  -1   0    2.78    0.24
   4   1   0    2.83    0.22
   4  -1   0    2.97    0.32
  -4  -1   0    3.61    0.41
   4  -1   0    2.95    0.26
   4  -1   0    2.43    0.32
  -4  -1   0    2.35    0.28
   5  -1   0   58.73    1.71
   5  -1   0   57.54    1.60
   5  -1   0   59.08    1.56
   5   1   0   55.43    1.50
   5  -1   0   57.23    1.69
  -5  -1   0   59.17    1.71
   5  -1   0   58.35    1.79
   5   1   0   59.83    1.83
   5   1   0   55.55    1.69
   5   1   0   56.27    1.77
  -5   1   0   55.93    1.49
  -5  -1   0   55.89    1.64
   6  -1   0   10.03    0.57
   6   1   0    9.73    0.63
   6  -1   0    8.56    0.64
   6  -1   0    9.98    0.59
   6  -1   0    9.52    0.47
  -6   1   0    9.77    0.42
  -6  -1   0    9.15    0.53
   6   1   0    9.70    0.57
   6   1   0    9.80    0.66
  -6  -1   0    8.98    0.56
  -7  -1   0    1.23    0.32
  -7   1   0    0.66    0.19
   7  -1   0    1.08    0.37
   7   1   0    0.65    0.26
   7  -1   0    0.77    0.27
   7  -1   0    0.92    0.21
   7   1   0    0.79    0.39
  -7  -1   0    0.74    0.26
   7  -1   0    1.43    0.35
   7   1   0    1.75    0.40
   8  -1   0   -0.30    0.32
   8  -1   0    0.35    0.28
   8   1   0    0.07    0.26
   8  -1   0    0.20    0.17
   8  -1   0    0.51    0.32
  -8  -1   0   -0.24    0.28
   8   1   0   -0.45    0.29
   8   1   0    0.41    0.37
  -8   1   0    0.22    0.22
  -8  -1   0    0.02    0.26
  -8   1   0   -0.07    0.19
  -9   1   0   34.76    1.18
   9  -1   0   34.77    1.56
   9   1   0   35.01    1.48
   9  -1   0   33.57    1.35
  -9  -1   0   36.09    1.32
  -9   1   0   33.46    1.23
   9  -1   0   34.87    1.44
   9   1   0   35.37    1.37
  -9  -1   0   34.38    1.32
   9   1   0   36.63    1.62
 -10  -1   0    0.29    0.33
 -10  -1   0    0.84    0.36
  10  -1   0    0.69    0.37
  10   1   0    0.92    0.44
  10   1   0    0.67    0.37
 -10   1   0    0.05    0.26
  10  -1   0    0.45    0.41
  10  -1   0    0.19    0.44
 -11  -1   0    2.29    0.45
  11   1   0    1.70    0.44
 -11  -1   0    2.06    0.49
  11   1   0    0.82    0.49
  11  -1   0    1.32    0.57
  11  -1   0    1.83    0.54
  11  -1   0    1.78    0.46
  12  -1   0   -0.35    0.48
  12  -1   0    0.43    0.42
  12  -1   0   -0.15    0.52
  12   1   0   -0.42    0.45
  12   1   0    0.76    0.42
   2  -2   0  356.37    8.62
   2   2   0  359.21    8.68
   2  -2   0  359.49    8.65
   2  -2   0  349.60    8.63
  -2  -2   0  354.41    8.66
   2   2   0  329.66    8.63
  -2  -2   0  350.62    8.52
   3  -2   0   35.19    1.03
   3  -2   0   35.19    1.01
   3  -2   0   33.64    1.07
  -3  -2   0   33.18    1.10
   3  -2   0   35.30    1.06
   3   2   0   31.90    1.04
   3   2   0   34.28    1.11
   3  -2   0   34.89    1.06
  -3  -2   0   33.02    1.08
   4  -2   0   33.80    1.03
   4  -2   0   33.11    1.04
   4  -2   0   33.46    1.07
  -4  -2   0   32.13    1.13
   4  -2   0   33.31    1.09
   4  -2   0   33.02    1.13
   4   2   0   34.42    1.05
   4   2   0   32.29    1.18
  -4  -2   0   35.49    1.12
   5   2   0   12.20    0.69
   5  -2   0   13.66    0.59
   5  -2   0   12.10    0.68
   5   2   0   12.38    0.54
   5  -2   0   11.80    0.60
  -5  -2   0   12.43    0.63
   5   2   0   12.79    0.62
   5  -2   0   12.03    0.54
   5  -2   0   12.29    0.58
  -5  -2   0   13.03    0.66
  -6  -2   0    4.77    0.49
  -6  -2   0    5.30    0.47
   6   2   0    4.99    0.46
   6  -2   0    5.06    0.39
   6  -2   0    5.75    0.49
   6   2   0    5.68    0.56
   6  -2   0    5.54    0.58
  -6   2   0    5.01    0.24
   6  -2   0    6.22    0.50
   6   2   0    5.04    0.34
   6  -2   0    4.91    0.41
   7  -2   0    1.95    0.35
  -7  -2   0    1.41    0.32
   7   2   0    1.71    0.19
   7  -2   0    1.95    0.30
   7   2   0    1.69    0.35
   7   2   0    2.24    0.47
  -7  -2   0    1.56    0.35
   7  -2   0    1.33    0.31
  -7   2   0    1.74    0.19
   7  -2   0    1.64    0.40
  -8   2   0    0.29    0.17
  -8  -2   0    0.28    0.32
   8   2   0    0.29    0.27
   8   2   0    0.25    0.38
   8  -2   0   -0.10    0.20
   8  -2   0    0.00    0.31
  -8  -2   0    0.06    0.30
   8  -2   0    0.12    0.25
   8  -2   0    0.43    0.30
   9   2   0   -0.33    0.38
   9  -2   0   -0.24    0.28
  -9   2   0    0.28    0.20
   9  -2   0    0.21    0.39
   9  -2   0   -0.53    0.20
  -9  -2   0   -0.45    0.31
  -9  -2   0   -0.10    0.32
   9  -2   0   -0.19    0.31
   9   2   0   -0.59    0.26
  10  -2   0    7.59    0.76
 -10  -2   0    8.04    0.71
  10  -2   0    9.12    0.78
 -10   2   0    8.36    0.55
  10   2   0   10.14    0.82
 -10  -2   0    8.06    0.73
  10  -2   0    8.11    0.91
  10   2   0    9.33    0.92
  11  -2   0    0.64    0.40
  11   2   0    2.28    0.60
 -11  -2   0    0.12    0.38
  11  -2   0    0.98    0.58
 -11  -2   0    1.03    0.45
  11  -2   0    0.32    0.39
  11   2   0    0.58    0.39
  12  -2   0    1.21    0.49
  12   2   0    0.45    0.55
  12  -2   0    0.43    0.51
  12   2   0   -0.11    0.36
  12  -2   0    0.39    0.44
 -12  -2   0   -0.38    0.64
   0   3   0    0.11    0.17
   0  -3   0    0.01    0.18
   0  -3   0   -0.21    0.19
   0  -3   0   -0.24    0.17
   1  -3   0  785.76   19.21
  -1   3   0  805.99   19.36
   1  -3   0  784.34   19.20
  -1  -3   0  784.75   19.14
   1   3   0  777.85   19.21
  -1  -3   0  798.17   19.15
   1  -3   0  781.39   19.19
  -1  -3   0  801.89   19.50
  -2  -3   0   24.83    0.75
  -2  -3   0   25.04    0.88
   2   3   0   23.41    0.85
   2  -3   0   26.14    0.85
  -2  -3   0   23.81    0.88
   2   3   0   24.31    0.87
  -2  -3   0   24.31    0.74
   2  -3   0   24.54    0.86
   2  -3   0   24.78    0.83
  -3  -3   0   28.05    1.00
   3   3   0   29.11    0.96
  -3  -3   0   27.44    1.00
  -3  -3   0   27.33    0.79
   3   3   0   28.26    1.02
   3  -3   0   26.64    0.96
   3  -3   0   25.61    0.93
   3  -3   0   28.05    0.94
   3  -3   0   28.22    0.95
  -3  -3   0   28.02    0.79
   4   3   0   41.20    1.39
  -4  -3   0   41.91    1.37
   4   3   0   42.98    1.31
   4  -3   0   40.12    1.27
  -4  -3   0   42.40    1.36
   4  -3   0   41.63    1.23
   4  -3   0   40.65    1.31
   4  -3   0   40.16    1.32
   4  -3   0   40.78    1.31
   5   3   0   52.15    1.75
   5  -3   0   52.39    1.65
   5  -3   0   52.66    1.70
  -5  -3   0   51.42    1.70
  -5  -3   0   53.60    1.69
   5  -3   0   55.50    1.59
   5  -3   0   53.37    1.59
   5  -3   0   53.89    1.64
   5   3   0   54.81    1.62
  -6  -3   0    0.18    0.27
   6  -3   0    0.07    0.23
   6   3   0    0.22    0.32
  -6  -3   0    0.22    0.29
   6  -3   0    0.06    0.21
   6  -3   0    0.26    0.28
   6   3   0    0.25    0.20
   6   3   0   -0.02    0.21
   6  -3   0   -0.03    0.22
   6  -3   0   -0.10    0.20
  -7  -3   0   11.21    0.73
   7  -3   0   11.10    0.69
   7  -3   0   11.44    0.64
   7  -3   0   13.11    0.64
   7   3   0   11.93    0.71
   7   3   0   12.39    0.86
   7   3   0   11.93    0.58
   7  -3   0   13.97    0.70
  -7   3   0   12.06    0.41
   7  -3   0   12.10    0.79
  -7  -3   0   10.41    0.73
   8  -3   0    0.11    0.33
   8  -3   0    0.18    0.30
   8   3   0   -0.26    0.16
   8  -3   0   -0.12    0.25
   8  -3   0    0.08    0.26
   8   3   0    0.19    0.38
  -8  -3   0   -0.53    0.29
  -8   3   0    0.13    0.13
  -8  -3   0    0.24    0.33
   8   3   0   -0.14    0.26
   9   3   0   16.07    1.05
  -9  -3   0   18.66    1.01
  -9   3   0   17.40    0.66
   9  -3   0   17.86    0.85
   9  -3   0   17.62    0.97
   9  -3   0   17.94    1.08
   9   3   0   17.55    0.94
  -9  -3   0   15.92    0.97
   9  -3   0   18.01    0.95
 -10   3   0   -0.20    0.20
  10  -3   0    0.77    0.36
  10   3   0    0.03    0.35
 -10  -3   0   -0.35    0.32
  10  -3   0    0.27    0.35
 -10  -3   0    0.51    0.41
  10  -3   0   -0.03    0.42
  10   3   0    0.31    0.45
  11  -3   0    2.19    0.50
  11  -3   0    2.28    0.61
 -11  -3   0    1.26    0.52
  11  -3   0    2.28    0.54
  11   3   0    1.17    0.46
 -11  -3   0    1.57    0.52
  11   3   0    2.18    0.66
  12  -3   0    0.87    0.47
  12  -3   0    1.31    0.60
 -12  -3   0    0.62    0.45
 -12  -3   0    1.92    0.57
  12   3   0    1.17    0.60
  12   3   0    0.56    0.45
   0  -4   0    1.53    0.26
   0   4   0    2.00    0.29
   0  -4   0    2.25    0.30
   0  -4   0    2.32    0.31
  -1   4   0   36.90    1.16
   1   4   0   41.14    1.25
   1  -4   0   38.52    1.23
  -1  -4   0   38.55    1.22
   1  -4   0   39.87    1.25
  -1  -4   0   39.69    1.25
  -1  -4   0   40.42    1.20
  -1  -4   0   39.03    1.19
  -2  -4   0   79.77    2.12
   2  -4   0   78.94    2.22
   2   4   0   77.82    2.23
   2  -4   0   79.38    2.17
  -2  -4   0   79.32    2.12
  -2  -4   0   81.90    2.25
  -2  -4   0   78.61    2.26
   2  -4   0   78.38    2.22
  -2   4   0   77.47    2.09
   2  -4   0   81.82    2.26
   2   4   0   79.59    2.25
   3   4   0   22.93    0.93
   3  -4   0   24.28    0.87
  -3  -4   0   23.13    0.74
   3  -4   0   22.75    0.91
   3  -4   0   22.47    0.87
   3   4   0   22.27    0.89
  -3  -4   0   23.79    0.93
  -3  -4   0   22.28    0.92
   3  -4   0   22.14    0.88
  -3  -4   0   22.40    0.74
   4  -4   0   46.78    1.50
  -4  -4   0   45.90    1.57
  -4  -4   0   46.21    1.31
   4   4   0   49.09    1.54
  -4  -4   0   48.05    1.30
   4   4   0   48.24    1.61
   4  -4   0   47.77    1.53
  -4  -4   0   49.51    1.61
   4  -4   0   48.00    1.52
   4  -4   0   50.24    1.56
   5   4   0   22.54    0.92
   5  -4   0   22.89    0.95
   5  -4   0   21.25    0.94
  -5  -4   0   23.21    1.02
  -5  -4   0   22.58    1.01
   5  -4   0   23.85    0.95
   5   4   0   22.16    1.01
   5  -4   0   22.18    0.90
   6  -4   0    0.18    0.24
   6  -4   0    0.16    0.28
   6  -4   0    0.18    0.21
  -6  -4   0    0.42    0.30
   6   4   0    0.50    0.33
  -6  -4   0    0.32    0.29
   6   4   0   -0.21    0.22
   6  -4   0    0.52    0.29
   6  -4   0    0.47    0.27
   7   4   0   15.26    0.83
   7  -4   0   15.77    0.78
   7  -4   0   14.94    0.81
   7  -4   0   14.89    0.86
   7  -4   0   16.45    0.84
   7   4   0   15.36    0.75
  -7  -4   0   16.46    0.91
   7   4   0   14.88    0.93
  -7  -4   0   14.74    0.89
   7  -4   0   15.62    0.75
  -8  -4   0   53.66    1.92
   8  -4   0   54.83    1.77
   8   4   0   53.66    2.02
  -8   4   0   53.39    1.43
   8  -4   0   53.79    1.84
   8   4   0   54.60    1.68
   8  -4   0   53.55    1.73
  -8  -4   0   50.78    1.88
   8  -4   0   52.73    1.95
   8  -4   0   54.15    1.81
   8   4   0   51.21    1.83
  -9  -4   0   20.29    1.11
   9  -4   0   19.91    0.98
  -9   4   0   19.23    0.68
   9  -4   0   21.21    1.00
   9   4   0   20.19    1.20
   9  -4   0   19.76    1.04
   9   4   0   19.76    0.80
   9  -4   0   19.51    1.13
   9   4   0   21.47    1.07
  -9  -4   0   21.19    1.13
  10  -4   0    4.59    0.75
 -10  -4   0    4.13    0.64
  10  -4   0    4.86    0.62
  10   4   0    4.41    0.73
  10  -4   0    5.03    0.65
  10  -4   0    4.99    0.57
 -10  -4   0    3.81    0.62
  10   4   0    4.13    0.60
 -11  -4   0    1.14    0.52
  11  -4   0    1.51    0.50
  11  -4   0    1.00    0.57
 -11  -4   0    0.81    0.47
  11  -4   0    1.45    0.63
  11   4   0    0.84    0.45
  11   4   0    1.23    0.57
  12  -4   0   -0.61    0.47
 -12  -4   0    0.06    0.48
  12   4   0   -0.15    0.54
  12  -4   0    0.21    0.41
 -12  -4   0   -0.03    0.46
  12   4   0   -0.12    0.41
   0  -5   0    0.04    0.23
   0  -5   0    0.18    0.22
   0  -5   0   -0.05    0.20
   0  -5   0   -0.30    0.23
   0   5   0    0.25    0.22
   1   5   0   23.54    0.90
   1  -5   0   22.06    0.90
  -1  -5   0   22.74    0.84
  -1  -5   0   21.07    0.83
   1  -5   0   23.57    0.88
  -1  -5   0   23.16    0.89
   1  -5   0   21.82    0.87
  -1  -5   0   22.50    0.92
  -1   5   0   21.42    0.82
  -2  -5   0    0.90    0.31
   2  -5   0    0.59    0.29
  -2  -5   0    0.66    0.22
   2  -5   0    1.07    0.32
  -2  -5   0    0.93    0.30
  -2   5   0    0.79    0.22
   2   5   0    0.98    0.29
   2  -5   0    0.91    0.24
   2  -5   0    0.76    0.27
  -2  -5   0    0.65    0.23
   2   5   0    0.82    0.29
  -3  -5   0   59.82    1.66
   3  -5   0   57.46    1.84
   3  -5   0   56.22    1.79
  -3  -5   0   59.97    1.85
  -3  -5   0   60.50    1.66
   3   5   0   60.63    1.84
   3  -5   0   54.91    1.78
  -3  -5   0   54.72    1.83
  -3   5   0   58.25    1.63
   3   5   0   60.20    1.87
   3  -5   0   58.13    1.75
   4   5   0   10.65    0.70
   4   5   0    9.84    0.62
   4  -5   0   10.67    0.65
  -4  -5   0   10.09    0.68
  -4  -5   0   10.85    0.47
   4  -5   0   10.23    0.60
  -4  -5   0    9.99    0.66
   4  -5   0   10.65    0.62
   4  -5   0   10.48    0.66
  -4  -5   0   10.89    0.49
  -5  -5   0   -0.04    0.28
   5  -5   0    0.27    0.29
  -5  -5   0    0.07    0.35
  -5  -5   0   -0.11    0.13
  -5  -5   0   -0.06    0.14
   5   5   0    0.27    0.32
   5  -5   0    0.05    0.24
   5  -5   0    0.08    0.27
   5  -5   0    0.04    0.28
   5   5   0   -0.10    0.23
   6   5   0   11.49    0.69
   6  -5   0   10.23    0.67
  -6  -5   0   11.49    0.80
   6  -5   0   10.87    0.72
   6   5   0   11.55    0.81
   6  -5   0   10.26    0.70
   6  -5   0   12.10    0.74
  -6  -5   0   11.41    0.79
   7   5   0    7.65    0.78
  -7  -5   0    9.22    0.81
   7  -5   0    9.10    0.70
   7  -5   0    7.63    0.70
   7   5   0    8.79    0.62
   7  -5   0    9.34    0.68
   7  -5   0    9.42    0.69
  -7  -5   0    7.90    0.77
   8  -5   0    4.87    0.63
  -8  -5   0    5.28    0.65
   8  -5   0    5.19    0.56
   8   5   0    4.63    0.51
  -8  -5   0    4.94    0.64
   8   5   0    4.85    0.72
   8   5   0    5.56    0.65
   8  -5   0    5.10    0.62
   8  -5   0    5.29    0.62
  -9  -5   0   38.78    1.67
   9   5   0   41.88    1.62
   9  -5   0   39.38    1.60
   9  -5   0   39.14    1.56
   9   5   0   38.35    1.77
   9  -5   0   39.12    1.72
  -9   5   0   40.64    1.16
   9   5   0   40.06    1.41
  -9  -5   0   40.86    1.69
  10   5   0    0.09    0.49
  10  -5   0    0.08    0.38
  10  -5   0    0.11    0.44
  10   5   0    0.20    0.39
 -10  -5   0    0.26    0.46
 -10  -5   0    0.21    0.47
  10  -5   0    0.03    0.31
  11  -5   0    3.43    0.73
 -11  -5   0    3.58    0.70
  11   5   0    4.15    0.64
  11   5   0    2.60    0.69
 -11  -5   0    4.68    0.74
  11  -5   0    3.56    0.65
 -12  -5   0    0.16    0.50
 -12  -5   0    1.38    0.54
  12   5   0    0.00    0.43
  12  -5   0    0.43    0.47
  12   5   0    0.51    0.55
  12  -5   0   -0.33    0.50
   0   6   0   59.88    1.81
   0  -6   0   59.75    1.78
   0  -6   0   57.82    1.79
   0  -6   0   58.01    1.81
   0  -6   0   59.60    1.85
  -1   6   0    0.57    0.25
  -1  -6   0    0.87    0.30
   1  -6   0    0.53    0.29
  -1  -6   0    0.40    0.29
  -1  -6   0    0.98    0.29
   1   6   0    0.83    0.29
   1  -6   0    1.06    0.26
  -1  -6   0    1.00    0.33
   1  -6   0    1.27    0.33
   2  -6   0   -0.04    0.29
   2  -6   0    0.02    0.27
  -2  -6   0    0.15    0.23
   2   6   0   -0.06    0.24
  -2   6   0    0.00    0.21
  -2  -6   0   -0.07    0.25
  -2  -6   0    0.20    0.23
   2   6   0    0.27    0.30
  -2  -6   0   -0.13    0.27
   2  -6   0    0.46    0.23
   2  -6   0    0.51    0.20
   3   6   0    1.36    0.35
  -3   6   0    1.47    0.26
  -3  -6   0    1.37    0.28
  -3  -6   0    1.22    0.37
  -3  -6   0    1.40    0.36
   3  -6   0    1.55    0.37
   3   6   0    1.35    0.39
   3  -6   0    1.24    0.35
   3  -6   0    1.79    0.41
  -3  -6   0    1.65    0.29
   3  -6   0    2.08    0.34
   4  -6   0   22.28    0.96
   4   6   0   24.59    1.05
   4  -6   0   23.12    1.04
   4  -6   0   21.78    0.99
   4  -6   0   23.71    1.03
  -4   6   0   22.63    0.81
  -4  -6   0   23.53    1.08
  -4  -6   0   23.91    0.85
   4   6   0   22.17    1.08
  -4  -6   0   23.20    0.83
  -4  -6   0   23.02    1.07
  -5  -6   0   42.70    1.29
   5  -6   0   42.96    1.53
   5   6   0   44.26    1.67
   5  -6   0   43.15    1.58
   5  -6   0   42.22    1.54
  -5  -6   0   43.38    1.27
  -5  -6   0   42.94    1.61
   5  -6   0   42.19    1.50
  -5  -6   0   42.06    1.60
   5   6   0   46.33    1.58
   6   6   0    6.22    0.60
   6  -6   0    6.72    0.62
   6  -6   0    6.58    0.65
   6  -6   0    6.81    0.68
  -6  -6   0    5.97    0.70
   6  -6   0    8.28    0.72
  -6  -6   0    5.91    0.68
   6   6   0    5.16    0.68
  -7  -6   0    5.81    0.69
   7  -6   0    3.46    0.49
   7  -6   0    5.05    0.62
   7  -6   0    3.74    0.54
   7   6   0    4.09    0.53
  -7  -6   0    3.39    0.55
   7   6   0    3.34    0.63
   7  -6   0    3.39    0.55
   8  -6   0    4.67    0.64
   8   6   0    5.04    0.58
  -8  -6   0    5.47    0.75
   8  -6   0    7.03    0.75
   8   6   0    4.24    0.71
   8  -6   0    4.14    0.61
   8  -6   0    5.04    0.61
  -8  -6   0    5.57    0.74
   9  -6   0    0.71    0.37
   9   6   0   -0.24    0.34
  -9  -6   0    1.08    0.50
   9  -6   0    0.25    0.39
  -9  -6   0    0.47    0.47
   9  -6   0   -0.40    0.33
   9   6   0   -0.14    0.53
   9  -6   0    0.24    0.36
  10  -6   0    0.74    0.40
  10  -6   0    0.12    0.46
  10  -6   0   -0.06    0.38
 -10  -6   0    0.32    0.52
 -10  -6   0    0.25    0.48
  10   6   0    1.20    0.62
  10   6   0   -0.01    0.39
  11  -6   0    0.15    0.51
  11   6   0   -0.13    0.41
 -11  -6   0    0.17    0.50
  11   6   0    0.81    0.63
  11  -6   0    0.29    0.38
 -11  -6   0    0.65    0.55
  11  -6   0   -0.25    0.42
   0  -7   0    0.48    0.26
   0  -7   0   -0.01    0.28
   0  -7   0   -0.16    0.24
   0   7   0    0.11    0.25
   0  -7   0    0.02    0.25
  -1   7   0   52.60    1.68
   1   7   0   54.14    1.75
   1  -7   0   52.11    1.62
   1  -7   0   50.97    1.72
  -1  -7   0   51.25    1.69
  -1  -7   0   50.75    1.70
   1  -7   0   54.95    1.79
  -1  -7   0   50.99    1.70
  -1  -7   0   51.69    1.73
  -2  -7   0   16.12    0.80
  -2  -7   0   17.22    0.80
   2   7   0   17.75    0.90
   2  -7   0   17.43    0.88
  -2   7   0   17.10    0.78
   2  -7   0   16.79    0.78
   2  -7   0   18.19    0.93
  -2  -7   0   18.07    0.88
   2   7   0   18.87    0.92
   2  -7   0   17.79    0.73
  -2  -7   0   17.47    0.93
   3   7   0    7.86    0.66
  -3  -7   0    5.07    0.57
  -3  -7   0    6.77    0.53
  -3  -7   0    7.10    0.66
   3  -7   0    6.46    0.62
   3  -7   0    6.91    0.67
   3  -7   0    8.07    0.62
  -3  -7   0    6.29    0.51
   3   7   0    6.68    0.66
  -3   7   0    6.91    0.49
  -4  -7   0   29.46    1.05
   4   7   0   30.45    1.26
  -4   7   0   29.53    1.03
   4   7   0   29.76    1.29
  -4  -7   0   29.25    1.26
   4  -7   0   27.59    1.24
   4  -7   0   27.45    1.22
  -4  -7   0   28.67    1.03
  -4  -7   0   31.32    1.30
   4  -7   0   29.95    1.23
   4  -7   0   28.41    1.14
   5  -7   0    9.89    0.73
  -5  -7   0    9.39    0.52
   5   7   0   10.10    0.73
  -5  -7   0    9.91    0.54
   5   7   0   12.56    0.85
   5  -7   0   11.59    0.86
  -5   7   0   10.39    0.54
   5  -7   0    9.60    0.67
  -5  -7   0   10.20    0.84
  -5  -7   0    9.91    0.83
   5  -7   0   11.10    0.78
   6   7   0    1.25    0.47
  -6  -7   0    0.69    0.40
   6  -7   0    0.50    0.38
   6  -7   0    0.78    0.37
  -6  -7   0    1.08    0.44
   6  -7   0    1.32    0.41
  -6  -7   0    0.78    0.21
   6  -7   0    0.47    0.32
   6   7   0    1.11    0.41
  -6  -7   0    1.00    0.26
   7  -7   0   21.49    1.08
  -7  -7   0   19.65    1.14
   7  -7   0   17.39    1.08
  -7  -7   0   21.53    1.23
   7   7   0   19.61    1.20
   7  -7   0   17.73    1.03
   7  -7   0   17.76    1.05
   7   7   0   18.15    1.20
   8   7   0    3.05    0.69
  -8  -7   0    5.30    0.75
  -8  -7   0    3.40    0.64
   8  -7   0    3.44    0.57
   8  -7   0    3.22    0.61
   8  -7   0    2.34    0.52
   8  -7   0    3.61    0.60
  -9  -7   0   -0.34    0.41
   9  -7   0    0.15    0.40
  -9  -7   0    0.16    0.49
   9  -7   0   -0.09    0.39
   9   7   0    0.04    0.39
   9  -7   0   -0.84    0.32
   9   7   0   -0.19    0.54
   9  -7   0    0.27    0.39
  10   7   0   -0.20    0.40
 -10  -7   0   -0.45    0.48
  10  -7   0    0.39    0.45
 -10  -7   0    0.84    0.57
  10   7   0    0.99    0.66
  10  -7   0   -0.45    0.36
  10  -7   0    0.33    0.43
  11   7   0    1.11    0.51
  11   7   0    0.96    0.63
 -11  -7   0    1.23    0.61
  11  -7   0    0.05    0.47
  11  -7   0    1.35    0.49
 -11  -7   0    0.69    0.58
  11  -7   0    0.15    0.50
   0  -8   0   17.32    0.85
   0  -8   0   17.28    0.91
   0  -8   0   17.58    0.89
   0   8   0   17.43    0.90
   0  -8   0   16.87    0.84
   1  -8   0    6.01    0.63
   1  -8   0    4.86    0.48
   1   8   0    5.07    0.56
  -1  -8   0    5.95    0.56
   1   8   0    5.00    0.54
  -1  -8   0    6.67    0.63
  -1  -8   0    8.53    0.71
   1  -8   0    5.90    0.60
  -1  -8   0    5.71    0.57
  -1   8   0    5.94    0.54
   2  -8   0    1.78    0.36
   2  -8   0    1.24    0.40
  -2  -8   0    1.93    0.39
   2   8   0    1.76    0.42
  -2   8   0    1.25    0.33
  -2  -8   0    1.69    0.39
   2  -8   0    0.30    0.33
  -2  -8   0    2.11    0.44
   2   8   0    1.70    0.39
   2  -8   0    1.77    0.32
  -2  -8   0    2.03    0.41
   3   8   0   20.30    1.04
  -3  -8   0   20.43    0.92
  -3  -8   0   20.78    0.92
  -3  -8   0   21.33    1.06
   3  -8   0   19.72    1.06
   3  -8   0   21.61    1.07
   3   8   0   19.57    1.02
   3  -8   0   21.31    0.94
  -3  -8   0   21.28    1.07
  -3   8   0   20.73    0.90
   3  -8   0   22.15    1.06
  -4  -8   0    0.22    0.34
  -4  -8   0   -0.15    0.25
   4  -8   0   -0.31    0.29
  -4  -8   0    0.12    0.23
   4  -8   0    0.10    0.25
   4   8   0    0.43    0.37
  -4  -8   0    0.10    0.35
  -4   8   0    0.19    0.23
   4  -8   0   -0.21    0.35
  -5  -8   0   10.45    0.93
   5  -8   0   10.26    0.92
  -5  -8   0   11.19    0.62
   5   8   0   11.18    0.97
  -5   8   0   11.68    0.64
  -5  -8   0   10.78    0.92
  -5  -8   0   12.00    0.64
   5  -8   0   12.05    0.87
   5  -8   0   11.15    0.74
   5  -8   0   10.85    0.87
   6   8   0    9.26    0.92
  -6   8   0    8.82    0.56
  -6  -8   0    9.09    0.53
   6  -8   0   10.39    0.88
  -6  -8   0   10.26    0.93
   6  -8   0   10.25    0.90
  -6  -8   0    8.94    0.57
   6  -8   0    8.85    0.78
  -6  -8   0   10.62    0.93
   6  -8   0    9.98    0.92
   7  -8   0    0.53    0.43
  -7  -8   0    1.83    0.55
   7   8   0    0.07    0.44
   7  -8   0    0.92    0.42
  -7  -8   0    1.16    0.50
   7  -8   0    1.28    0.52
  -7   8   0    1.00    0.26
   7  -8   0    1.67    0.52
  -8  -8   0    6.67    0.89
   8  -8   0    6.89    0.78
   8   8   0    7.02    0.90
   8  -8   0    5.60    0.72
   8  -8   0    6.48    0.77
  -8  -8   0    7.41    0.90
   8  -8   0    7.37    0.85
  -9  -8   0    0.07    0.48
   9  -8   0    0.62    0.48
   9  -8   0    1.03    0.46
   9   8   0    0.08    0.55
   9  -8   0   -0.06    0.45
  -9  -8   0    0.83    0.57
   9  -8   0    0.14    0.43
 -10  -8   0    2.60    0.69
  10  -8   0    2.32    0.61
  10   8   0    3.12    0.78
  10  -8   0    3.43    0.69
 -10  -8   0    2.23    0.71
  10  -8   0    2.96    0.66
  10   8   0    2.81    0.62
   0  -9   0    0.08    0.36
   0  -9   0    0.31    0.31
   0   9   0   -0.34    0.26
   0  -9   0    0.19    0.32
   0  -9   0    0.19    0.28
   1   9   0    1.29    0.40
  -1  -9   0    1.21    0.41
  -1   9   0    0.73    0.35
  -1  -9   0    0.90    0.36
   1  -9   0    1.25    0.33
   1  -9   0    1.58    0.46
  -1  -9   0    1.10    0.41
  -1  -9   0    1.42    0.38
   1  -9   0    0.93    0.40
   2   9   0   30.01    1.32
  -2   9   0   29.78    1.22
  -2  -9   0   31.31    1.26
  -2  -9   0   28.18    1.30
   2  -9   0   28.83    1.30
   2  -9   0   31.17    1.21
  -2  -9   0   29.95    1.24
  -2  -9   0   30.54    1.32
   2  -9   0   27.56    1.31
   2  -9   0   29.70    1.13
   3  -9   0   -0.27    0.27
   3   9   0   -0.06    0.38
  -3  -9   0   -0.33    0.27
   3  -9   0    0.25    0.23
   3  -9   0    0.34    0.40
  -3  -9   0    0.08    0.28
  -3   9   0    0.57    0.31
   3  -9   0    0.23    0.39
  -3  -9   0    0.59    0.40
  -3  -9   0   -1.12    0.27
  -4  -9   0   17.35    0.85
  -4  -9   0   15.14    1.01
  -4   9   0   14.90    0.81
  -4  -9   0   16.37    0.83
   4   9   0   14.90    0.99
   4  -9   0   15.65    0.87
  -4  -9   0   15.63    1.02
   4  -9   0   16.14    1.00
   4  -9   0   15.01    1.00
  -5  -9   0    2.30    0.55
  -5  -9   0    3.06    0.44
  -5   9   0    3.14    0.43
  -5  -9   0    2.40    0.57
   5   9   0    2.91    0.61
   5  -9   0    2.63    0.47
   5  -9   0    2.01    0.57
   5  -9   0    1.95    0.53
  -5  -9   0    2.28    0.39
   6  -9   0    5.84    0.80
  -6   9   0    5.66    0.58
  -6  -9   0    4.22    0.70
   6  -9   0    4.76    0.70
  -6  -9   0    5.99    0.52
   6  -9   0    4.54    0.62
  -6  -9   0    5.07    0.72
   6   9   0    4.29    0.71
  -6  -9   0    5.57    0.52
   7  -9   0   -0.17    0.45
   7  -9   0    0.06    0.46
  -7  -9   0    0.35    0.53
   7  -9   0   -0.45    0.39
   7   9   0    0.08    0.50
  -7  -9   0   -0.64    0.49
   7  -9   0   -0.24    0.35
  -8  -9   0   -0.21    0.52
   8  -9   0   -0.88    0.33
   8  -9   0   -0.41    0.37
   8  -9   0   -0.23    0.46
   8   9   0    0.09    0.54
   8  -9   0    0.89    0.45
  -8  -9   0   -0.56    0.44
   9  -9   0    1.26    0.51
   9  -9   0    1.74    0.56
  -9  -9   0    0.94    0.59
   9  -9   0    1.64    0.58
  -9  -9   0    1.01    0.59
   9  -9   0    0.80    0.52
   9   9   0    2.23    0.74
 -10  -9   0   -0.02    0.58
  10  -9   0    0.48    0.54
 -10  -9   0   -0.49    0.56
  10   9   0    0.08    0.63
  10  -9   0   -0.06    0.46
  10  -9   0   -0.04    0.48
   0 -10   0    4.96    0.61
   0 -10   0    4.27    0.61
   0 -10   0    4.69    0.62
   0 -10   0    4.55    0.57
   1 -10   0    0.13    0.36
  -1 -10   0    0.01    0.35
  -1 -10   0   -0.38    0.28
   1 -10   0   -0.40    0.37
   1  10   0   -0.11    0.34
  -1 -10   0   -0.42    0.33
  -1 -10   0    0.19    0.37
   1 -10   0   -0.29    0.25
  -2 -10   0    7.60    0.77
   2 -10   0    8.65    0.69
   2 -10   0    5.42    0.69
  -2 -10   0    7.90    0.77
  -2 -10   0    8.37    0.76
  -2 -10   0    5.88    0.63
   2  10   0    6.87    0.76
   2 -10   0    7.49    0.80
   2 -10   0    6.94    0.67
   3 -10   0    8.77    0.89
   3 -10   0   10.84    0.66
  -3 -10   0   10.90    0.77
   3 -10   0   10.53    0.93
  -3 -10   0    9.91    0.91
  -3 -10   0   10.73    0.83
   3  10   0   11.09    0.93
   3 -10   0   11.64    0.77
  -3 -10   0   10.90    0.94
   4 -10   0    6.11    0.79
  -4 -10   0    5.61    0.75
  -4 -10   0    5.21    0.59
   4 -10   0    7.43    0.90
  -4 -10   0    6.63    0.79
   4 -10   0    6.49    0.69
  -4 -10   0    6.07    0.62
   4  10   0    6.30    0.77
  -5 -10   0    7.36    0.66
   5 -10   0    8.68    0.93
  -5 -10   0    7.47    0.88
  -5 -10   0    7.21    0.64
   5 -10   0    6.45    0.69
   5 -10   0    8.84    0.90
  -5 -10   0    8.09    0.89
   5  10   0    7.82    0.87
   6 -10   0   -0.10    0.46
  -6 -10   0    0.02    0.46
  -6 -10   0    0.13    0.29
   6 -10   0   -0.19    0.43
   6  10   0    0.14    0.48
  -6 -10   0    0.02    0.31
   6 -10   0    0.29    0.35
  -6 -10   0    0.12    0.45
   7 -10   0    4.56    0.66
  -7 -10   0    5.16    0.81
   7 -10   0    6.20    0.89
  -7 -10   0    3.27    0.78
   7  10   0    4.81    0.86
   7 -10   0    6.98    0.88
   8 -10   0   -1.16    0.35
   8 -10   0   -0.60    0.36
  -8 -10   0    0.79    0.62
  -8 -10   0    0.01    0.57
   8 -10   0    0.27    0.50
   8  10   0   -0.40    0.49
   9  10   0    3.77    0.87
   9 -10   0    3.14    0.70
   9 -10   0    4.38    0.76
  -9 -10   0    3.27    0.80
  -9 -10   0    3.65    0.82
   9 -10   0    3.53    0.77
   0 -11   0   -0.56    0.37
   0 -11   0    0.18    0.33
   0 -11   0    0.18    0.42
   0  11   0    0.34    0.36
   0 -11   0    0.33    0.36
  -1 -11   0    4.87    0.69
   1 -11   0    8.25    0.88
   1 -11   0    7.20    0.71
  -1 -11   0    7.11    0.76
   1  11   0    6.35    0.72
   1 -11   0    6.18    0.78
  -1 -11   0    5.88    0.71
  -1 -11   0    5.61    0.73
  -2 -11   0    0.70    0.44
   2 -11   0    0.00    0.43
  -2 -11   0    0.45    0.44
   2 -11   0    1.08    0.38
  -2 -11   0    1.00    0.45
   2 -11   0    0.13    0.43
  -2 -11   0    0.20    0.40
   2  11   0    1.32    0.50
   2 -11   0    0.18    0.31
   3 -11   0   -0.31    0.25
  -3 -11   0    0.34    0.45
  -3 -11   0   -0.52    0.32
   3  11   0    0.09    0.44
  -3 -11   0   -0.14    0.35
   3 -11   0    0.05    0.43
   3 -11   0   -0.16    0.48
  -3 -11   0   -0.10    0.42
   3 -11   0   -0.10    0.31
  -4 -11   0    5.49    0.78
   4 -11   0    5.18    0.81
  -4 -11   0    5.71    0.67
  -4 -11   0    5.21    0.75
  -4 -11   0    6.94    0.71
   4  11   0    6.35    0.82
   4 -11   0    5.85    0.79
   4 -11   0    5.03    0.62
   5 -11   0   -0.09    0.33
  -5 -11   0    1.20    0.55
  -5 -11   0    0.35    0.36
   5 -11   0    0.18    0.47
  -5 -11   0    0.59    0.53
   5 -11   0    1.07    0.57
  -5 -11   0    0.66    0.37
   5  11   0    1.04    0.54
   6 -11   0    8.63    0.97
  -6 -11   0    9.76    0.77
   6 -11   0    7.55    1.01
  -6 -11   0   10.08    0.79
  -6 -11   0    6.88    0.92
   6 -11   0    8.89    0.84
  -6 -11   0   10.39    1.08
   6  11   0    9.04    1.05
   7  11   0    1.13    0.66
   7 -11   0    2.33    0.56
  -7 -11   0    1.44    0.64
   7 -11   0    2.25    0.65
   7 -11   0    2.00    0.66
  -7 -11   0    0.99    0.66
  -8 -11   0    0.12    0.62
   8 -11   0    0.89    0.47
   8 -11   0    0.36    0.55
   8  11   0    0.95    0.64
   8 -11   0    0.36    0.52
  -8 -11   0    0.39    0.57
  -9 -11   0    2.56    0.83
   9 -11   0    1.66    0.71
   9 -11   0    2.47    0.64
   9 -11   0    1.68    0.64
   9  11   0    1.04    0.72
  -9 -11   0    2.29    0.73
   0 -12   0    2.73    0.57
   0 -12   0    1.38    0.55
   0 -12   0    2.24    0.59
   0  12   0    2.25    0.52
  -1 -12   0    1.24    0.53
  -1 -12   0    1.35    0.52
  -1 -12   0    1.61    0.51
   1  12   0    1.97    0.55
  -1  12   0    1.54    0.46
   1 -12   0    2.38    0.62
  -1 -12   0    1.97    0.58
   1 -12   0    3.01    0.52
   1 -12   0    1.66    0.60
   2  12   0    0.69    0.49
  -2 -12   0   -0.32    0.38
   2 -12   0    0.07    0.45
   2 -12   0    0.54    0.36
  -2 -12   0    0.43    0.45
  -2 -12   0   -0.56    0.35
  -2 -12   0    1.22    0.48
   2 -12   0    0.42    0.35
   2 -12   0    1.07    0.55
  -3 -12   0    0.62    0.44
   3 -12   0    0.01    0.31
   3 -12   0    0.23    0.54
   3 -12   0   -0.01    0.35
   3 -12   0   -0.23    0.47
  -3 -12   0   -0.09    0.36
  -3 -12   0   -0.28    0.40
   3  12   0   -0.59    0.45
  -3 -12   0    0.21    0.41
   4 -12   0    0.17    0.53
  -4 -12   0   -0.22    0.46
   4 -12   0    0.00    0.54
  -4 -12   0    0.60    0.49
  -4 -12   0    0.30    0.40
  -4 -12   0    0.36    0.42
   4  12   0    1.13    0.54
   4 -12   0    0.38    0.39
  -5 -12   0   -0.57    0.33
  -5 -12   0    0.61    0.52
  -5 -12   0   -0.33    0.35
   5  12   0   -0.49    0.45
  -5 -12   0    0.22    0.49
   5 -12   0    0.18    0.59
   5 -12   0    0.05    0.36
   5 -12   0   -0.63    0.51
  -6 -12   0   -0.01    0.54
   6 -12   0    0.29    0.42
   6  12   0    0.54    0.60
   6 -12   0   -0.65    0.49
  -6 -12   0   -0.26    0.33
  -6 -12   0   -0.33    0.38
   6 -12   0    0.40    0.55
  -6 -12   0   -0.29    0.55
   7 -12   0    0.99    0.49
   7  12   0    1.42    0.67
   7 -12   0    0.74    0.58
  -7 -12   0    0.89    0.71
   7 -12   0    1.25    0.71
  -7 -12   0    1.43    0.67
  -8 -12   0    1.18    0.75
   8 -12   0    1.22    0.68
   8 -12   0    1.03    0.54
   8 -12   0    0.46    0.66
  -8 -12   0    0.37    0.58
   8  12   0    0.56    0.61
   0  13   0    0.40    0.46
   0 -13   0   -0.58    0.41
   0 -13   0   -0.11    0.47
   0 -13   0   -0.19    0.38
   1  13   0    1.99    0.54
  -1  13   0    2.28    0.54
   1 -13   0    1.85    0.51
  -1 -13   0    1.95    0.53
  -1 -13   0    2.49    0.58
  -1 -13   0    1.26    0.59
  -1 -13   0    3.35    0.73
   1 -13   0    1.40    0.59
   1 -13   0    2.41    0.65
  -2 -13   0    1.19    0.54
  -2 -13   0    1.10    0.49
   2  13   0    1.57    0.59
  -2 -13   0    0.70    0.55
   2 -13   0    1.34    0.44
   2 -13   0    0.74    0.60
  -2 -13   0    1.25    0.50
  -2  13   0    1.09    0.48
   2 -13   0    1.09    0.45
   2 -13   0    1.72    0.65
   3 -13   0    2.64    0.70
  -3 -13   0    3.66    0.72
  -3 -13   0    3.82    0.68
  -3 -13   0    4.54    0.77
   3 -13   0    3.51    0.61
   3  13   0    2.56    0.66
  -3 -13   0    4.33    0.73
   3 -13   0    3.94    0.58
   3 -13   0    3.23    0.72
   4  13   0    4.80    0.82
  -4 -13   0    3.20    0.77
   4 -13   0    4.95    0.87
  -4 -13   0    4.26    0.66
  -4 -13   0    3.19    0.71
   4 -13   0    3.43    0.81
   4 -13   0    4.63    0.69
  -4 -13   0    3.24    0.64
  -5 -13   0    0.27    0.41
   5 -13   0    0.47    0.43
   5 -13   0   -0.01    0.55
  -5 -13   0    0.51    0.57
  -5 -13   0    0.86    0.45
   5  13   0    0.62    0.64
  -5 -13   0    0.89    0.59
   5 -13   0   -0.78    0.49
   6 -13   0    3.41    0.87
  -6 -13   0    3.05    0.83
   6 -13   0    3.46    0.79
  -6 -13   0    4.00    0.84
   6 -13   0    2.26    0.57
   6  13   0    3.31    0.83
   7  13   0   -1.03    0.52
  -7 -13   0    0.28    0.58
   7 -13   0    0.22    0.45
   7 -13   0    0.61    0.69
   7 -13   0   -0.01    0.58
  -7 -13   0   -0.77    0.61
   0 -14   0    0.73    0.60
   0 -14   0    0.83    0.48
   0  14   0    1.07    0.54
   0 -14   0   -0.03    0.57
  -1  14   0   -0.48    0.41
   1  14   0    0.10    0.49
   1 -14   0    0.35    0.61
  -1 -14   0    0.12    0.48
  -1 -14   0    0.13    0.47
  -1 -14   0    0.38    0.53
   1 -14   0    0.09    0.44
   1 -14   0    0.02    0.56
   2  14   0    0.75    0.59
   2 -14   0    0.21    0.40
   2 -14   0   -0.29    0.39
   2 -14   0   -0.25    0.57
  -2 -14   0    0.18    0.47
  -2 -14   0   -0.21    0.47
  -2  14   0   -0.11    0.44
   2 -14   0    0.29    0.61
  -2 -14   0    0.53    0.51
  -2 -14   0   -0.49    0.49
  -3 -14   0    6.25    0.91
   3  14   0    8.61    1.03
  -3 -14   0    6.28    0.82
  -3 -14   0    5.47    0.86
   3 -14   0    8.23    1.06
  -3 -14   0    9.84    1.01
  -3  14   0    7.08    0.77
   3 -14   0    7.51    1.05
   3 -14   0    7.31    0.83
   4  14   0    0.57    0.57
  -4 -14   0    0.54    0.58
   4 -14   0    0.30    0.70
  -4 -14   0    0.71    0.56
  -4 -14   0    0.37    0.51
  -4 -14   0    1.77    0.57
   4 -14   0    0.54    0.44
   4 -14   0    0.71    0.63
   5 -14   0    8.54    1.14
  -5 -14   0    8.24    1.06
   5  14   0    8.19    1.12
  -5 -14   0    9.18    1.16
  -5 -14   0    7.53    0.88
   5 -14   0    8.98    1.21
  -5 -14   0    9.44    0.93
   5 -14   0    8.75    0.95
   0 -15   0    0.01    0.55
   0 -15   0    0.16    0.47
   0 -15   0   -0.06    0.55
   0  15   0   -1.35    0.43
   1 -15   0    0.00    0.58
  -1 -15   0   -0.21    0.48
   1  15   0    0.34    0.57
   1 -15   0    0.72    0.63
   1 -15   0   -0.60    0.37
   1 -15   0    0.62    0.48
  -1 -15   0   -0.27    0.57
  -1 -15   0   -0.02    0.51
  -1  15   0    0.59    0.52
   2  15   0    0.77    0.58
   2 -15   0    1.95    0.56
  -2  15   0    1.38    0.58
  -2 -15   0    2.25    0.62
  -2 -15   0    1.11    0.59
  -2 -15   0    2.58    0.75
   2 -15   0    2.35    0.61
   2 -15   0    0.81    0.66
  -2 -15   0    2.41    0.71
   2 -15   0    2.05    0.73
  -3 -15   0    1.68    0.70
  -3 -15   0    2.50    0.71
   3 -15   0    2.21    0.76
   3  15   0    0.09    0.60
   3 -15   0    1.66    0.56
   3 -15   0    1.61    0.69
  -3 -15   0    1.42    0.63
  -3 -15   0    2.55    0.74
  -1   0   1   -1.24    0.04
  -1   0   1   -1.27    0.03
  -1   0   1   -1.26    0.03
  -1   0  -1   -1.16    0.06
   3   0   1   33.43    1.02
   3   0  -1   33.47    0.95
  -3   0   1   32.44    0.89
   3   0  -1   31.79    1.05
   3   0  -1   31.75    0.99
  -3   0  -1   31.95    0.93
   3   0  -1   33.22    0.91
   3   0   1   32.54    1.03
   3   0   1   32.31    1.03
   3   0  -1   32.26    0.92
   4   0   1  330.75    8.35
  -4   0   1  334.98    8.15
   4   0   1  336.42    8.33
   4   0  -1  338.73    8.29
   4   0  -1  341.59    8.16
   4   0   1  340.37    8.31
   4   0   1  334.07    8.13
  -4   0  -1  317.92    8.18
   4   0  -1  328.45    8.36
   4   0  -1  333.48    8.23
   5   0   1    1.25    0.28
   5   0  -1    1.88    0.21
   5   0   1    0.92    0.28
   5   0  -1    1.32    0.25
  -5   0   1    1.72    0.27
   5   0  -1    2.01    0.32
  -5   0   1    1.40    0.20
   5   0  -1    1.61    0.33
  -5   0  -1    1.54    0.23
   5   0   1    1.91    0.31
  -6   0   1    1.51    0.25
   6   0   1    1.89    0.37
  -6   0   1    2.07    0.33
   6   0  -1    1.60    0.33
  -6   0  -1    1.74    0.29
   6   0  -1    1.67    0.29
   6   0  -1    2.09    0.40
   6   0  -1    2.01    0.22
   6   0   1    2.87    0.42
  -6   0  -1    1.78    0.26
   6   0   1    1.86    0.33
  -7   0  -1    9.29    0.52
  -7   0   1    9.08    0.56
   7   0   1    9.13    0.68
   7   0  -1    8.27    0.78
   7   0  -1    9.08    0.56
   7   0  -1    7.99    0.64
  -7   0  -1    8.56    0.53
  -7   0   1    8.03    0.47
   7   0   1    8.85    0.61
   8   0   1    0.42    0.31
  -8   0   1    0.36    0.28
   8   0   1   -0.12    0.33
   8   0  -1    0.48    0.26
   8   0  -1    0.58    0.32
  -8   0  -1    0.21    0.24
   8   0   1   -0.02    0.32
   8   0  -1    0.49    0.37
  -8   0  -1    0.34    0.24
  -8   0   1   -0.05    0.21
  -9   0  -1   38.66    1.38
   9   0   1   41.33    1.64
   9   0   1   40.10    1.52
  -9   0   1   40.21    1.37
   9   0  -1   38.25    1.71
  -9   0   1   39.90    1.44
  -9   0  -1   40.76    1.40
   9   0  -1   42.72    1.49
   9   0  -1   43.95    1.62
   9   0   1   39.26    1.71
 -10   0   1    3.70    0.46
  10   0   1    4.91    0.71
  10   0   1    3.75    0.57
  10   0  -1    5.24    0.83
  10   0  -1    4.60    0.66
  10   0   1    3.83    0.69
 -10   0   1    5.83    0.61
  10   0  -1    5.71    0.60
 -10   0  -1    4.82    0.52
  11   0  -1    0.82    0.39
  11   0  -1    1.67    0.55
  11   0  -1    1.00    0.56
  11   0   1    0.25    0.46
 -11   0  -1    1.34    0.41
 -11   0   1    0.74    0.36
  11   0   1    0.97    0.46
  12   0   1    1.32    0.49
  12   0  -1    1.53    0.70
  12   0   1    1.54    0.61
  12   0  -1    1.64    0.59
   0  -1  -1   -0.03    0.05
   0   1   1   -0.07    0.03
   0  -1  -1    0.01    0.06
   2   1  -1   82.46    2.13
   2  -1   1   79.90    2.12
   2  -1  -1  132.11    3.76
   2  -1  -1  168.47    3.79
   2  -1  -1  146.18    3.75
  -2  -1   1  163.41    3.81
   3   1  -1    3.23    0.25
   3  -1   1    3.11    0.26
   3   1  -1    3.61    0.36
  -3  -1  -1    3.08    0.28
   3  -1   1    4.07    0.34
   3   1  -1    3.87    0.28
   3  -1   1    3.66    0.26
   3   1  -1    3.94    0.35
   3  -1   1    3.75    0.31
   3  -1   1    3.34    0.31
  -3  -1   1    2.64    0.27
   3  -1  -1    3.55    0.34
   3   1   1    4.00    0.33
   3   1   1    3.77    0.28
   3  -1  -1    3.55    0.27
   3  -1  -1    3.87    0.27
   3  -1  -1    4.02    0.28
   3  -1  -1    3.51    0.25
   3   1   1    3.43    0.34
   4  -1   1    0.13    0.20
   4  -1   1    0.14    0.20
   4  -1   1    0.25    0.16
   4   1  -1    0.27    0.22
   4   1  -1    0.01    0.16
   4   1  -1   -0.05    0.12
  -4  -1  -1   -0.09    0.18
   4  -1   1   -0.02    0.18
   4   1  -1    0.16    0.24
  -4  -1   1    0.18    0.21
   4   1   1    0.29    0.20
   4   1   1    0.01    0.22
   4  -1  -1    0.10    0.16
   4   1   1   -0.01    0.21
   4  -1  -1    0.11    0.21
   4  -1  -1    0.08    0.17
   4   1   1    0.10    0.14
   4  -1  -1   -0.15    0.16
   4  -1  -1   -0.17    0.13
  -4  -1   1   -0.11    0.18
  -4   1  -1    0.11    0.11
   5  -1   1   26.72    1.02
   5   1  -1   25.02    1.02
  -5   1   1   26.48    0.72
  -5  -1  -1   26.74    0.94
   5  -1   1   25.34    0.96
   5  -1   1   26.93    0.85
   5   1  -1   26.37    0.91
  -5  -1  -1   25.37    0.91
   5   1  -1   25.87    1.00
   5  -1   1   25.14    0.97
   5   1   1   25.70    0.79
   5  -1  -1   26.45    0.93
   5   1   1   25.90    1.02
   5  -1  -1   25.48    1.02
   5  -1  -1   27.12    0.86
  -5  -1   1   26.50    0.90
  -5  -1   1   26.00    0.95
  -5   1  -1   25.41    0.79
   5   1   1   24.52    0.94
   5  -1  -1   26.32    0.91
   5   1   1   25.26    1.02
   5  -1  -1   26.48    0.81
   6   1  -1   57.56    1.83
  -6   1   1   58.81    1.53
   6   1  -1   55.24    1.89
   6  -1   1   57.57    1.78
   6  -1   1   57.57    1.62
   6  -1   1   57.00    1.80
  -6  -1  -1   54.80    1.70
  -6   1   1   57.60    1.67
   6   1  -1   57.55    1.71
   6  -1   1   55.76    1.85
  -6  -1  -1   60.08    1.75
   6   1   1   58.38    1.90
   6  -1  -1   58.82    1.91
   6   1   1   56.99    1.79
  -6   1  -1   57.07    1.60
   6  -1  -1   56.49    1.72
   6   1   1   56.67    1.87
  -6  -1   1   60.01    1.71
   6  -1  -1   58.28    1.65
   6  -1  -1   59.00    1.77
  -6  -1   1   57.24    1.77
   6  -1  -1   56.90    1.58
  -7  -1  -1    5.52    0.47
  -7   1   1    5.88    0.35
   7  -1   1    5.56    0.56
   7   1  -1    5.78    0.64
  -7  -1  -1    5.76    0.50
   7   1  -1    5.93    0.59
   7  -1   1    5.42    0.60
   7   1  -1    6.42    0.47
   7  -1   1    6.14    0.57
   7  -1   1    5.80    0.38
  -7   1   1    5.75    0.53
  -7  -1   1    5.45    0.46
  -7  -1   1    5.40    0.51
  -7   1  -1    5.81    0.39
   7   1   1    6.19    0.56
   7  -1  -1    6.44    0.55
   7  -1  -1    5.79    0.38
   7  -1  -1    5.96    0.63
   7  -1  -1    5.67    0.50
   7   1   1    5.47    0.62
   7   1   1    5.23    0.57
   8  -1   1   23.91    1.13
  -8   1   1   26.58    0.90
  -8  -1  -1   24.81    1.03
   8   1  -1   27.16    1.06
   8   1  -1   24.68    1.27
  -8   1   1   27.61    1.01
   8  -1   1   28.51    1.28
   8   1  -1   25.41    1.16
  -8  -1  -1   25.87    1.05
   8  -1   1   27.12    1.13
  -8  -1   1   25.20    1.09
   8   1   1   26.29    1.23
   8   1   1   27.97    1.14
   8  -1  -1   26.23    1.13
   8  -1  -1   23.03    1.19
   8  -1  -1   26.66    0.93
  -8  -1   1   26.81    1.03
   8   1   1   25.76    1.26
  -8   1  -1   27.33    0.95
   8  -1  -1   26.90    1.06
  -9  -1  -1    1.62    0.38
  -9   1   1    2.68    0.40
   9   1  -1    1.07    0.37
   9  -1   1    1.15    0.40
  -9   1   1    2.06    0.32
   9  -1   1    2.30    0.55
   9   1  -1    1.73    0.52
  -9  -1  -1    2.35    0.41
   9  -1   1    2.00    0.47
   9   1  -1    1.43    0.46
   9  -1  -1    2.30    0.55
  -9  -1   1    2.09    0.44
  -9   1  -1    1.43    0.31
   9   1   1    1.82    0.48
   9   1   1    1.75    0.43
   9  -1  -1    1.96    0.40
  -9  -1   1    1.54    0.39
   9  -1  -1    1.88    0.46
  10  -1   1    7.11    0.78
 -10   1   1    5.52    0.50
  10   1  -1    5.61    0.73
  10  -1   1    5.14    0.64
  10   1  -1    5.43    0.61
 -10  -1  -1    5.91    0.60
  10   1  -1    4.06    0.73
  10  -1   1    4.74    0.74
 -10  -1  -1    4.74    0.59
 -10   1  -1    5.16    0.51
  10  -1  -1    6.51    0.74
 -10  -1   1    5.35    0.57
  10  -1  -1    5.37    0.80
  10  -1  -1    6.33    0.65
  10   1   1    6.61    0.70
  10   1   1    6.55    0.78
 -10  -1   1    6.15    0.65
  11   1  -1    4.03    0.58
  11  -1   1    3.65    0.78
  11  -1   1    3.40    0.67
  11   1  -1    4.49    0.71
  11  -1   1    3.27    0.60
 -11  -1  -1    2.73    0.50
 -11  -1   1    3.35    0.51
 -11  -1   1    2.90    0.52
  11   1   1    4.55    0.74
  11   1   1    3.13    0.57
  11  -1  -1    4.49    0.60
 -11   1  -1    3.36    0.50
  11  -1  -1    2.62    0.69
  11  -1  -1    3.65    0.64
  12   1  -1   -0.03    0.46
  12  -1   1    0.38    0.56
  12  -1   1    0.65    0.47
  12  -1   1   -0.35    0.39
  12   1   1    0.67    0.57
  12  -1  -1   -0.63    0.51
  12   1   1    0.11    0.40
  12  -1  -1   -0.52    0.43
  -1   2   1  110.89    2.78
  -1  -2  -1  107.90    2.80
  -1  -2  -1  111.49    2.81
  -1  -2  -1  115.25    2.88
   1  -2   1  113.40    2.85
  -1  -2   1  102.86    2.66
  -1  -2   1  108.49    2.73
  -1  -2   1  105.02    2.65
   1  -2  -1  106.62    2.70
   2  -2   1  138.23    3.49
  -2  -2  -1  132.90    3.36
  -2  -2  -1  129.16    3.49
   2  -2   1  135.18    3.46
   2   2  -1  140.51    3.48
   2  -2   1  140.16    3.48
   2   2  -1  136.90    3.50
   2   2   1  137.15    3.42
  -2  -2   1  136.65    3.40
   2  -2  -1  133.17    3.38
   2  -2  -1  134.76    3.42
   2  -2  -1  133.45    3.39
  -2  -2   1  127.97    3.41
   2   2   1  132.16    3.45
   3  -2   1   21.35    0.73
  -3  -2  -1   21.83    0.62
  -3  -2  -1   21.45    0.88
   3  -2   1   21.03    0.77
   3  -2   1   21.24    0.74
   3   2  -1   19.74    0.78
   3  -2   1   21.10    0.72
   3   2  -1   20.00    0.73
  -3  -2  -1   22.16    0.79
   3  -2   1   19.84    0.74
   3  -2  -1   20.22    0.71
   3   2   1   20.48    0.81
   3  -2  -1   21.14    0.65
   3  -2  -1   21.10    0.77
   3  -2  -1   20.75    0.74
   3  -2  -1   20.59    0.71
  -3  -2   1   20.35    0.77
   3   2   1   19.94    0.73
  -3  -2   1   20.55    0.79
   4   2  -1   31.89    1.11
   4   2  -1   30.62    0.97
   4  -2   1   30.95    1.05
   4  -2   1   30.45    1.01
  -4  -2  -1   29.69    1.04
   4  -2   1   30.93    1.06
   4  -2   1   31.27    0.97
   4  -2   1   31.17    1.00
   4   2  -1   31.19    1.09
  -4  -2  -1   29.43    1.04
   4  -2  -1   31.74    1.10
   4  -2  -1   31.92    0.96
  -4  -2   1   30.86    1.04
   4   2   1   28.39    0.99
  -4  -2   1   30.51    1.08
   4  -2  -1   31.06    1.02
   4   2   1   29.87    1.11
   4  -2  -1   32.47    0.98
   4  -2  -1   33.06    1.02
   5  -2   1    8.52    0.45
  -5  -2  -1    8.72    0.55
   5  -2   1    8.02    0.55
   5   2  -1    8.51    0.66
   5   2  -1    8.96    0.61
  -5  -2  -1    7.60    0.53
   5   2  -1    8.66    0.43
   5   2  -1    8.33    0.49
   5  -2   1    8.09    0.46
   5  -2   1    8.23    0.53
   5  -2   1    9.15    0.52
   5  -2  -1    7.98    0.48
   5  -2  -1    8.49    0.49
   5   2   1    8.91    0.46
   5   2   1    8.08    0.58
   5  -2  -1    8.22    0.45
  -5  -2   1    9.41    0.54
   5   2   1    8.56    0.54
   5  -2  -1    8.30    0.55
  -5  -2   1    8.12    0.53
   5  -2  -1    7.68    0.45
   6  -2   1   19.73    0.86
  -6  -2  -1   20.37    0.88
   6   2  -1   19.00    0.92
   6   2  -1   21.09    0.71
   6  -2   1   20.59    0.89
   6  -2   1   21.35    0.95
   6   2  -1   21.43    0.83
  -6  -2  -1   20.20    0.89
   6   2  -1   19.88    0.96
   6  -2   1   20.57    0.79
   6  -2  -1   22.15    0.83
   6   2   1   21.29    0.91
  -6  -2   1   21.42    0.89
  -6   2  -1   21.76    0.68
   6  -2  -1   18.69    0.93
   6  -2  -1   21.27    0.78
   6   2   1   21.41    1.00
   6  -2  -1   21.58    0.85
   6   2   1   20.43    0.75
  -6  -2   1   21.40    0.93
   6  -2  -1   23.14    0.87
  -7  -2  -1   10.72    0.66
   7   2  -1   10.94    0.47
   7  -2   1   11.39    0.68
  -7   2   1   10.25    0.39
  -7  -2  -1    8.67    0.64
   7  -2   1   10.79    0.74
   7   2  -1   11.39    0.63
   7  -2   1   11.30    0.67
   7   2  -1   11.32    0.76
   7  -2   1   10.38    0.55
   7   2  -1    9.77    0.74
   7   2   1   10.24    0.73
   7  -2  -1   11.32    0.74
   7  -2  -1   10.67    0.53
   7   2   1    9.59    0.64
  -7  -2   1    9.78    0.66
   7  -2  -1   10.31    0.62
   7  -2  -1   10.95    0.62
  -7  -2   1   11.06    0.66
   7   2   1   11.28    0.47
  -7   2  -1    9.57    0.45
   7  -2  -1   10.77    0.57
   8   2  -1   11.60    0.85
   8  -2   1   13.82    0.65
   8  -2   1   11.58    0.75
  -8  -2  -1   12.97    0.76
   8   2  -1   12.17    0.89
   8   2  -1   11.27    0.70
   8  -2   1   13.60    0.80
  -8  -2  -1   13.77    0.77
   8  -2   1   12.64    0.83
  -8   2   1   12.32    0.51
   8  -2  -1   11.86    0.64
   8   2   1   12.75    0.77
  -8   2  -1   12.68    0.57
   8   2   1   13.17    0.90
   8  -2  -1   11.71    0.88
  -8  -2   1   14.50    0.82
  -8  -2   1   13.45    0.74
   8  -2  -1   13.48    0.74
   8  -2  -1   13.34    0.75
   9   2  -1   25.60    1.11
   9  -2   1   25.37    1.33
   9   2  -1   24.98    1.27
  -9  -2  -1   25.19    1.13
  -9  -2  -1   25.90    1.15
   9  -2   1   23.79    1.16
   9  -2   1   27.07    1.20
   9  -2   1   25.40    0.97
  -9   2   1   25.58    0.88
   9  -2  -1   25.84    1.14
  -9   2  -1   24.77    0.93
   9  -2  -1   23.70    1.28
   9   2   1   25.41    1.18
   9  -2  -1   26.47    1.01
   9   2   1   27.14    1.35
  -9  -2   1   27.44    1.15
   9  -2  -1   23.85    1.10
  -9  -2   1   27.07    1.20
  10  -2   1    4.65    0.62
 -10   2   1    4.61    0.42
  10  -2   1    5.66    0.67
 -10  -2  -1    5.02    0.61
  10   2  -1    5.56    0.62
  10   2  -1    5.63    0.77
 -10  -2  -1    4.98    0.63
  10  -2   1    4.30    0.69
  10  -2  -1    4.20    0.60
 -10  -2   1    5.30    0.65
  10  -2  -1    4.59    0.76
  10   2   1    3.39    0.66
 -10  -2   1    4.97    0.59
  10  -2  -1    4.91    0.60
 -10   2  -1    5.27    0.47
  10   2   1    4.27    0.59
  11  -2   1   -0.39    0.35
  11  -2   1   -0.51    0.46
 -11  -2  -1   -0.69    0.30
  11   2  -1    0.58    0.50
 -11  -2  -1    0.11    0.38
  11  -2   1    0.11    0.39
  11   2  -1    0.14    0.34
  11   2   1   -0.30    0.44
  11  -2  -1   -0.12    0.35
 -11  -2   1    0.00    0.36
  11   2   1    0.26    0.40
  11  -2  -1   -0.30    0.49
  11  -2  -1   -0.15    0.34
 -11  -2   1    0.25    0.37
  12   2  -1    4.15    0.76
 -12  -2  -1    4.13    0.65
  12  -2   1    4.62    0.72
  12  -2   1    5.22    0.93
  12  -2   1    5.00    0.73
  12  -2  -1    5.00    0.69
  12   2   1    4.48    0.69
  12   2   1    4.01    0.77
 -12  -2   1    4.38    0.74
  12  -2  -1    3.30    0.77
   0  -3  -1  859.17   22.63
   0  -3   1  932.83   22.38
   0  -3  -1  904.58   22.17
   0  -3  -1  918.09   22.17
   0  -3   1  904.10   22.72
   0  -3   1  956.71   22.18
   0   3  -1  931.59   22.59
   0   3   1  908.26   22.55
  -1  -3  -1   48.27    1.35
   1   3  -1   48.98    1.43
  -1  -3  -1   50.94    1.44
  -1  -3  -1   47.95    1.36
   1  -3   1   48.99    1.41
   1  -3   1   49.20    1.42
  -1   3   1   49.13    1.34
   1  -3   1   49.09    1.43
   1  -3  -1   50.45    1.41
  -1  -3   1   50.01    1.37
   1  -3  -1   50.51    1.32
  -1  -3   1   45.90    1.42
  -1  -3   1   49.57    1.38
   1  -3  -1   47.72    1.42
   1   3   1   50.51    1.43
   1   3   1   48.43    1.40
  -2  -3  -1  121.51    3.16
   2   3  -1  119.78    3.16
  -2   3   1  116.40    2.97
  -2  -3  -1  118.86    3.01
   2  -3   1  120.34    3.12
   2   3  -1  122.24    3.15
   2  -3   1  118.43    3.14
   2  -3   1  119.57    3.14
  -2  -3  -1  119.28    3.16
  -2  -3  -1  119.79    3.03
   2  -3  -1  118.66    3.11
   2  -3  -1  119.86    3.16
   2  -3  -1  122.94    3.13
  -2  -3   1  118.33    3.04
  -2  -3   1  122.49    3.03
   2   3   1  121.17    3.17
   2   3   1  116.21    3.15
  -2  -3   1  118.14    3.16
   2  -3  -1  120.46    3.12
  -3  -3  -1   26.00    0.97
  -3  -3  -1   26.07    0.74
   3  -3   1   25.85    0.91
   3  -3   1   25.99    0.93
   3  -3   1   25.86    0.88
   3  -3   1   26.07    0.89
  -3  -3  -1   26.75    0.96
  -3  -3  -1   25.38    0.76
   3   3  -1   24.19    0.94
   3   3  -1   26.06    0.91
   3  -3  -1   26.59    0.93
  -3  -3   1   26.84    0.78
  -3  -3   1   25.80    0.96
  -3  -3   1   26.95    0.77
   3  -3  -1   26.19    0.93
   3   3   1   27.67    0.99
  -3  -3   1   26.73    0.97
   3  -3  -1   26.87    0.91
   3   3   1   26.22    0.93
   3  -3  -1   25.59    0.90
   4   3  -1    1.54    0.34
   4  -3   1    1.41    0.27
   4  -3   1    1.30    0.27
   4  -3   1    1.24    0.24
   4   3  -1    1.06    0.25
   4  -3   1    1.34    0.31
   4  -3   1    1.38    0.27
  -4  -3  -1    0.89    0.29
  -4  -3  -1    1.19    0.15
  -4  -3  -1    0.74    0.30
   4   3   1    1.59    0.30
  -4  -3   1    1.59    0.35
   4  -3  -1    1.33    0.26
   4  -3  -1    1.26    0.20
   4   3   1    1.33    0.36
   4  -3  -1    1.17    0.27
   4  -3  -1    0.77    0.27
   4  -3  -1    1.10    0.27
  -4  -3   1    1.55    0.34
  -5  -3  -1    5.34    0.50
   5  -3   1    5.59    0.51
   5  -3   1    5.90    0.47
   5  -3   1    5.29    0.44
   5   3  -1    5.20    0.53
   5  -3   1    6.48    0.46
   5   3  -1    5.74    0.42
   5  -3   1    5.80    0.49
  -5  -3  -1    6.48    0.54
   5   3   1    5.68    0.44
   5  -3  -1    5.73    0.48
  -5  -3   1    5.81    0.51
   5  -3  -1    5.66    0.53
   5  -3  -1    6.06    0.47
   5  -3  -1    5.82    0.38
   5  -3  -1    5.01    0.42
  -5  -3   1    5.79    0.52
   5   3   1    6.07    0.59
   6   3  -1   16.48    0.87
   6  -3   1   15.93    0.71
   6  -3   1   17.40    0.85
  -6  -3  -1   16.15    0.82
   6   3  -1   17.05    0.77
  -6  -3  -1   17.86    0.85
   6  -3   1   16.10    0.76
   6  -3   1   18.08    0.79
   6   3  -1   16.70    0.71
   6  -3   1   16.10    0.80
   6   3   1   16.64    0.89
   6  -3  -1   16.98    0.71
   6  -3  -1   17.31    0.72
  -6  -3   1   16.27    0.83
  -6  -3   1   17.29    0.87
   6   3   1   17.41    0.74
   6  -3  -1   17.29    0.85
   6  -3  -1   16.39    0.76
   6  -3  -1   17.22    0.77
   6   3   1   16.20    0.82
  -7  -3  -1   21.24    1.00
   7   3  -1   22.49    0.94
   7  -3   1   20.60    1.01
   7   3  -1   21.20    0.80
   7  -3   1   22.36    0.95
   7  -3   1   21.93    0.91
   7   3  -1   20.83    1.06
   7  -3   1   20.13    0.96
  -7  -3  -1   22.88    1.02
   7   3   1   20.40    0.81
   7  -3  -1   21.31    0.92
   7  -3  -1   19.61    1.01
   7   3   1   19.86    0.95
  -7   3  -1   20.22    0.67
   7  -3  -1   21.84    0.87
   7  -3  -1   21.48    0.85
  -7  -3   1   20.22    1.00
   7  -3  -1   20.92    0.89
   7   3   1   19.60    1.04
  -7  -3   1   23.22    1.00
  -8  -3  -1   35.10    1.38
   8   3  -1   33.80    1.49
   8   3  -1   35.51    1.31
   8  -3   1   36.10    1.39
   8  -3   1   34.53    1.47
   8  -3   1   33.64    1.33
   8   3  -1   34.15    1.06
   8  -3   1   34.58    1.25
  -8  -3  -1   33.83    1.36
  -8   3   1   33.19    0.96
   8   3   1   35.12    1.52
  -8   3  -1   33.50    1.04
   8  -3  -1   34.93    1.26
   8  -3  -1   33.46    1.17
   8  -3  -1   33.69    1.25
   8   3   1   33.94    1.10
   8   3   1   33.71    1.34
   8  -3  -1   34.23    1.30
  -8  -3   1   35.08    1.37
   8  -3  -1   32.73    1.47
  -8  -3   1   33.12    1.38
  -9  -3  -1    8.38    0.78
   9  -3   1    6.74    0.70
   9  -3   1    8.68    0.75
   9  -3   1    6.90    0.58
   9  -3   1    6.21    0.76
  -9   3   1    6.94    0.38
   9   3  -1    7.72    0.69
   9   3  -1    7.09    0.79
  -9  -3  -1    6.72    0.69
   9  -3  -1    8.11    0.68
   9  -3  -1    6.27    0.63
  -9   3  -1    6.71    0.45
   9   3   1    6.98    0.70
  -9  -3   1    7.71    0.77
   9  -3  -1    6.41    0.78
   9   3   1    6.25    0.77
  -9  -3   1    7.20    0.68
   9  -3  -1    6.47    0.58
  10  -3   1    0.06    0.34
 -10   3   1    0.01    0.18
  10  -3   1    0.49    0.47
 -10  -3  -1   -0.10    0.37
  10   3  -1    0.25    0.45
  10  -3   1   -0.09    0.37
  10   3  -1   -0.03    0.33
 -10  -3  -1    0.40    0.39
  10   3   1   -0.10    0.36
 -10  -3   1    0.41    0.39
  10   3   1    0.15    0.45
  10  -3  -1    0.01    0.41
 -10   3  -1    0.12    0.23
 -10  -3   1    0.36    0.40
  10  -3  -1    0.30    0.34
  10  -3  -1    0.38    0.34
  11  -3   1    3.03    0.58
 -11  -3  -1    2.35    0.55
  11   3  -1    2.33    0.52
  11   3  -1    3.51    0.73
 -11  -3  -1    3.54    0.61
  11  -3   1    2.57    0.57
  11  -3   1    2.89    0.70
  11   3   1    3.65    0.74
 -11  -3   1    2.26    0.55
  11  -3  -1    3.01    0.53
 -11  -3   1    1.86    0.50
  11  -3  -1    2.24    0.51
  11  -3  -1    2.67    0.71
  11   3   1    3.13    0.59
 -12  -3  -1    3.96    0.67
  12  -3   1    4.27    0.69
  12  -3   1    4.31    0.69
 -12  -3  -1    4.18    0.65
  12   3  -1    4.56    0.84
  12  -3   1    3.17    0.77
  12  -3  -1    5.65    0.97
  12   3   1    3.19    0.75
  12   3   1    4.61    0.69
 -12  -3   1    4.54    0.71
 -12  -3   1    5.06    0.70
   0  -4   1   10.39    0.52
   0   4   1    9.47    0.49
   0  -4   1    9.27    0.50
   0  -4  -1   10.39    0.52
   0  -4  -1   10.17    0.51
   0  -4   1    9.96    0.51
   0   4  -1    9.33    0.50
   0  -4  -1   10.11    0.51
  -1  -4  -1  112.55    2.90
  -1  -4  -1  107.25    2.96
  -1   4   1  113.72    2.89
   1  -4   1  109.60    2.94
  -1  -4  -1  110.86    2.96
  -1  -4  -1  112.95    2.91
   1  -4   1  112.14    2.98
   1   4  -1  104.75    2.95
   1  -4   1  112.27    2.97
   1   4   1  111.88    2.94
  -1  -4   1  112.71    2.90
   1  -4  -1  109.99    2.94
   1  -4  -1  112.98    2.97
  -1  -4   1  104.61    2.96
   1   4   1  108.25    2.95
   1  -4  -1  111.89    2.85
  -1  -4   1  112.10    2.95
  -1   4  -1  108.44    2.89
  -1  -4   1  112.28    2.92
   2   4  -1    9.91    0.57
  -2   4   1   10.30    0.43
   2  -4   1    8.94    0.54
   2  -4   1    9.76    0.57
  -2  -4  -1    9.66    0.58
  -2  -4  -1   10.07    0.47
  -2  -4  -1    9.59    0.45
  -2  -4  -1   10.06    0.56
   2  -4   1    9.82    0.46
   2   4  -1    9.34    0.54
  -2  -4   1    9.91    0.47
   2  -4  -1   10.50    0.53
   2   4   1    9.71    0.56
   2   4   1   10.05    0.56
   2  -4  -1    9.85    0.54
  -2  -4   1   10.77    0.48
  -2  -4   1   10.26    0.56
  -2  -4   1    9.75    0.58
   2  -4  -1    9.42    0.55
   3  -4   1   23.98    0.90
  -3  -4  -1   23.14    0.75
   3   4  -1   21.90    0.94
   3  -4   1   23.40    0.84
  -3  -4  -1   22.80    0.94
  -3  -4  -1   22.87    0.92
   3  -4   1   23.74    0.91
  -3  -4  -1   22.33    0.73
   3  -4   1   23.17    0.91
   3   4  -1   22.69    0.89
  -3  -4   1   22.41    0.74
   3  -4  -1   22.76    0.86
   3   4   1   21.42    0.93
  -3  -4   1   23.07    0.92
   3  -4  -1   22.22    0.86
  -3  -4   1   22.91    0.73
  -3  -4   1   21.75    0.91
   3  -4  -1   22.76    0.87
   3   4   1   22.26    0.89
   3  -4  -1   22.19    0.89
   4   4  -1    2.74    0.36
  -4  -4  -1    2.63    0.24
   4  -4   1    1.95    0.34
  -4  -4  -1    2.81    0.41
   4  -4   1    2.50    0.36
  -4  -4  -1    2.64    0.21
   4  -4   1    2.40    0.33
   4   4  -1    2.17    0.39
   4  -4   1    2.49    0.36
  -4  -4  -1    1.93    0.37
  -4  -4   1    2.14    0.22
   4  -4  -1    1.96    0.31
   4  -4  -1    2.53    0.36
   4  -4  -1    1.63    0.31
   4   4   1    1.27    0.29
  -4  -4   1    1.96    0.37
   4   4   1    2.29    0.40
  -4  -4   1    2.07    0.36
   4  -4  -1    2.67    0.37
   5  -4   1    9.49    0.60
  -5  -4  -1    9.77    0.66
   5   4  -1    8.86    0.57
   5   4  -1    8.85    0.64
  -5  -4  -1    8.77    0.63
   5  -4   1    9.66    0.59
   5  -4   1    9.45    0.61
   5  -4   1    9.05    0.54
  -5  -4   1    9.90    0.64
   5  -4  -1    9.43    0.62
   5   4   1    9.25    0.59
  -5  -4   1   10.39    0.69
   5  -4  -1    9.61    0.61
   5  -4  -1    9.29    0.58
   5  -4  -1    9.42    0.58
   5   4   1    9.53    0.77
   6  -4   1    8.18    0.68
  -6  -4  -1    7.11    0.62
   6  -4   1    8.49    0.58
   6   4  -1    7.36    0.52
   6  -4   1    7.70    0.56
  -6  -4  -1    7.43    0.67
   6  -4   1    8.35    0.52
   6   4  -1    7.79    0.69
   6  -4   1    6.61    0.55
   6  -4  -1    7.73    0.56
  -6  -4   1    7.22    0.64
   6   4   1    7.69    0.71
   6  -4  -1    7.03    0.45
   6   4   1    6.83    0.52
  -6  -4   1    8.23    0.67
   6  -4  -1    6.80    0.58
   6  -4  -1    7.71    0.58
   6  -4  -1    8.07    0.70
   7   4  -1   44.32    1.43
   7   4  -1   41.23    1.50
   7  -4   1   43.39    1.52
   7  -4   1   44.02    1.47
  -7  -4  -1   45.68    1.63
   7  -4   1   45.43    1.49
  -7  -4  -1   39.54    1.57
   7  -4   1   41.93    1.56
   7   4  -1   45.04    1.69
   7  -4   1   41.85    1.58
  -7  -4   1   45.17    1.66
  -7  -4   1   45.57    1.62
   7   4   1   42.68    1.72
   7  -4  -1   42.27    1.63
   7  -4  -1   45.29    1.49
   7  -4  -1   45.58    1.43
   7  -4  -1   42.07    1.52
   7  -4  -1   44.53    1.55
   7   4   1   41.31    1.45
   7   4   1   43.86    1.57
   8   4  -1   19.93    0.82
   8   4  -1   16.67    1.10
  -8  -4  -1   18.83    1.01
   8  -4   1   18.20    1.04
   8  -4   1   20.62    0.95
   8  -4   1   19.45    0.94
  -8  -4  -1   18.65    1.04
   8   4  -1   17.35    0.93
   8  -4   1   19.60    1.01
   8   4   1   18.94    0.83
   8  -4  -1   18.40    0.84
  -8   4  -1   17.63    0.65
   8  -4  -1   17.80    0.90
   8   4   1   17.30    1.07
   8  -4  -1   18.94    1.08
   8   4   1   19.72    1.01
  -8  -4   1   16.97    1.03
   8  -4  -1   18.39    0.93
  -8  -4   1   18.89    1.03
   8  -4  -1   19.33    0.87
   9  -4   1    0.70    0.36
  -9   4   1    1.23    0.17
   9   4  -1    1.19    0.49
   9   4  -1    0.72    0.35
  -9  -4  -1    1.00    0.48
   9  -4   1    1.36    0.46
   9  -4   1    0.79    0.35
  -9  -4  -1    1.02    0.43
   9  -4   1    0.82    0.47
   9   4  -1    1.37    0.26
   9  -4  -1    1.37    0.42
   9  -4  -1    0.89    0.34
   9   4   1    1.63    0.44
   9  -4  -1    0.89    0.34
   9   4   1    1.06    0.27
  -9   4  -1    0.78    0.21
   9  -4  -1    0.97    0.45
  -9  -4   1    0.92    0.43
   9   4   1    1.38    0.51
  -9  -4   1    0.61    0.45
   9  -4  -1    0.56    0.35
  10  -4   1    1.86    0.57
  10  -4   1    2.38    0.48
  10  -4   1    1.87    0.49
  10   4  -1    2.05    0.46
 -10  -4  -1    1.87    0.54
  10   4  -1    2.28    0.64
 -10  -4  -1    1.80    0.53
  10  -4   1    1.56    0.41
  10   4   1    2.57    0.68
 -10  -4   1    2.75    0.59
  10  -4  -1    1.16    0.39
 -10  -4   1    1.50    0.48
  10  -4  -1    2.05    0.42
  10  -4  -1    0.69    0.40
  10  -4  -1    2.19    0.59
  10   4   1    1.63    0.46
  11  -4   1    1.31    0.49
 -11  -4  -1    1.05    0.49
  11   4  -1    0.38    0.40
 -11  -4  -1    1.39    0.51
  11  -4   1    1.28    0.53
  11   4  -1    1.35    0.58
  11  -4   1    1.01    0.42
 -11  -4   1    1.40    0.50
  11  -4  -1    1.94    0.48
  11   4   1    1.02    0.58
  11  -4  -1    1.61    0.57
 -11  -4   1    1.16    0.48
  11   4   1    0.47    0.42
 -12  -4  -1    0.69    0.51
  12   4  -1   -0.53    0.48
 -12  -4  -1    0.50    0.47
  12  -4   1    1.15    0.52
  12   4  -1    0.92    0.50
  12  -4   1    0.35    0.57
 -12  -4   1    0.43    0.50
  12  -4  -1    0.80    0.58
 -12  -4   1   -0.12    0.48
  12   4   1    1.15    0.62
  12   4   1    0.09    0.44
  12  -4  -1    0.85    0.63
   0   5   1    1.98    0.33
   0  -5  -1    2.32    0.33
   0  -5   1    1.75    0.28
   0   5  -1    1.88    0.30
   0  -5  -1    1.74    0.28
   0  -5   1    1.76    0.30
   0  -5   1    1.99    0.32
   0  -5  -1    2.84    0.37
   0  -5   1    2.31    0.35
   0  -5  -1    1.80    0.32
   1  -5   1    2.17    0.34
  -1  -5  -1    2.05    0.33
  -1  -5  -1    1.44    0.30
  -1  -5  -1    1.97    0.33
  -1   5   1    1.73    0.28
   1   5  -1    1.97    0.33
  -1  -5  -1    1.93    0.31
   1  -5   1    2.20    0.34
   1  -5  -1    1.69    0.27
   1   5   1    2.25    0.33
  -1  -5   1    1.71    0.33
   1  -5  -1    2.11    0.35
  -1  -5   1    1.39    0.30
   1  -5  -1    1.92    0.34
   1  -5  -1    1.73    0.27
  -1  -5   1    1.54    0.29
  -1  -5   1    1.57    0.30
   1   5   1    1.34    0.29
  -1   5  -1    1.33    0.27
   2  -5   1    7.54    0.53
  -2  -5  -1    8.31    0.47
  -2  -5  -1    7.32    0.46
   2   5  -1    6.84    0.53
  -2  -5  -1    7.46    0.53
  -2   5   1    7.86    0.45
   2  -5   1    7.48    0.54
  -2  -5  -1    8.54    0.58
   2  -5   1    6.82    0.52
   2  -5   1    7.25    0.45
   2   5   1    7.20    0.53
  -2  -5   1    7.69    0.46
   2  -5  -1    7.43    0.53
   2  -5  -1    7.09    0.56
  -2  -5   1    7.41    0.58
  -2  -5   1    6.40    0.56
  -2   5  -1    7.31    0.44
  -2  -5   1    7.12    0.45
   2  -5  -1    6.77    0.48
   2   5   1    6.83    0.51
  -3  -5  -1   34.48    1.27
  -3  -5  -1   35.14    1.06
   3   5  -1   34.05    1.26
  -3  -5  -1   32.58    1.07
   3  -5   1   32.91    1.22
  -3   5   1   32.89    1.02
   3   5  -1   36.60    1.25
   3  -5   1   33.78    1.13
  -3  -5  -1   34.24    1.24
   3  -5   1   33.28    1.24
   3  -5   1   33.48    1.20
  -3  -5   1   35.21    1.10
  -3  -5   1   32.93    1.25
   3   5   1   35.38    1.28
   3   5   1   35.28    1.29
   3  -5  -1   34.10    1.25
  -3  -5   1   36.91    1.29
   3  -5  -1   33.09    1.22
  -3  -5   1   35.10    1.10
   3  -5  -1   35.21    1.22
   3  -5  -1   33.49    1.19
   4   5  -1   11.20    0.68
   4   5  -1   11.03    0.71
  -4  -5  -1   11.48    0.47
   4  -5   1   10.32    0.65
   4  -5   1   11.53    0.68
   4  -5   1    9.35    0.63
  -4  -5  -1   11.04    0.71
   4  -5   1   10.41    0.59
  -4  -5  -1   10.67    0.50
  -4  -5  -1   10.95    0.68
  -4  -5   1   12.33    0.74
   4  -5  -1    9.94    0.62
  -4  -5   1   11.89    0.75
  -4  -5   1   11.48    0.49
   4   5   1   10.94    0.70
   4  -5  -1   10.11    0.67
   4  -5  -1   10.24    0.63
  -4  -5   1   11.07    0.49
   4  -5  -1   10.37    0.66
   4   5   1   10.07    0.64
  -5  -5  -1   43.52    1.22
   5   5  -1   43.44    1.49
   5  -5   1   40.47    1.45
   5  -5   1   41.50    1.50
   5   5  -1   42.60    1.58
  -5  -5  -1   42.30    1.54
  -5  -5  -1   43.49    1.56
   5  -5   1   43.05    1.51
   5  -5   1   41.10    1.44
   5   5   1   44.69    1.50
   5  -5  -1   40.73    1.45
   5  -5  -1   41.73    1.48
   5  -5  -1   44.18    1.47
   5  -5  -1   40.75    1.50
  -5  -5   1   43.83    1.57
  -5  -5   1   42.39    1.57
   5   5   1   42.12    1.57
  -5  -5   1   42.27    1.21
  -6  -5  -1   29.27    1.26
   6  -5   1   29.45    1.20
  -6  -5  -1   30.82    1.30
   6  -5   1   29.59    1.19
   6  -5   1   28.46    1.15
   6   5  -1   29.00    1.15
   6  -5   1   27.60    1.19
   6   5  -1   29.53    1.30
   6  -5  -1   30.01    1.18
   6   5   1   30.91    1.19
  -6  -5   1   31.02    1.29
   6  -5  -1   31.43    1.19
  -6  -5   1   27.18    1.24
   6   5   1   27.21    1.29
   6  -5  -1   29.74    1.23
   6  -5  -1   32.00    1.23
   7  -5   1    4.20    0.55
   7   5  -1    2.88    0.58
   7  -5   1    2.80    0.44
   7   5  -1    3.76    0.45
   7  -5   1    2.55    0.45
  -7  -5  -1    3.99    0.56
   7  -5   1    4.09    0.54
  -7  -5  -1    3.53    0.52
  -7  -5   1    1.77    0.46
   7  -5  -1    3.23    0.47
   7  -5  -1    3.30    0.49
   7  -5  -1    3.16    0.45
   7  -5  -1    4.53    0.61
   7   5   1    2.21    0.52
  -7  -5   1    3.40    0.54
   7   5   1    3.18    0.44
   8   5  -1   18.69    0.98
   8   5  -1   17.54    0.87
   8  -5   1   18.58    1.03
   8  -5   1   18.30    1.04
  -8  -5  -1   17.42    1.03
   8  -5   1   16.68    0.96
  -8  -5  -1   18.52    1.09
   8   5  -1   18.71    1.18
   8  -5  -1   18.76    0.97
  -8  -5   1   17.47    1.05
   8   5   1   18.20    1.02
   8  -5  -1   18.00    0.90
   8   5   1   17.93    0.90
   8  -5  -1   17.85    0.96
  -8  -5   1   18.78    1.05
   8   5   1   16.84    1.10
   8  -5  -1   17.83    1.07
   9   5  -1    1.50    0.37
  -9  -5  -1    2.33    0.60
   9  -5   1    1.88    0.47
   9   5  -1    1.34    0.44
   9  -5   1    1.69    0.48
   9  -5   1    1.34    0.45
  -9  -5  -1    1.94    0.52
   9   5  -1    1.86    0.61
   9  -5  -1    1.47    0.41
   9   5   1    1.76    0.48
   9  -5  -1    2.63    0.48
   9  -5  -1    1.40    0.48
   9  -5  -1    1.54    0.39
  -9  -5   1    0.71    0.43
   9   5   1    1.72    0.37
  -9   5  -1    1.67    0.24
   9   5   1    1.48    0.55
  -9  -5   1    1.16    0.47
  10  -5   1    0.44    0.43
 -10  -5  -1   -0.11    0.41
 -10  -5  -1    0.47    0.47
  10  -5   1    0.60    0.36
  10   5  -1    1.09    0.42
  10   5  -1    1.55    0.59
  10  -5   1   -0.02    0.43
 -10  -5   1    1.28    0.52
  10   5   1    0.02    0.39
 -10  -5   1    0.56    0.47
  10  -5  -1    1.44    0.54
  10   5   1    0.35    0.55
  10  -5  -1    0.68    0.39
  10  -5  -1    1.45    0.46
  11  -5   1    2.32    0.56
  11  -5   1    1.12    0.55
 -11  -5  -1    2.44    0.62
  11   5  -1    2.50    0.54
  11   5  -1    1.67    0.66
 -11  -5  -1    2.23    0.63
  11  -5  -1    1.27    0.61
  11   5   1    1.96    0.68
 -11  -5   1    0.86    0.51
  11  -5  -1    2.14    0.52
 -11  -5   1    2.37    0.61
  11   5   1    1.50    0.51
  12   5  -1    0.39    0.42
 -12  -5  -1   -0.25    0.48
  12  -5   1   -0.04    0.42
  12  -5   1    0.35    0.56
  12   5  -1    0.07    0.57
 -12  -5  -1   -0.31    0.44
  12   5   1   -0.35    0.60
  12  -5  -1    0.14    0.52
 -12  -5   1    0.33    0.53
 -12  -5   1   -0.73    0.49
  12  -5  -1    0.04    0.41
  12   5   1   -0.39    0.43
   0  -6   1   24.37    0.95
   0  -6  -1   24.64    0.96
   0  -6  -1   22.90    0.95
   0  -6   1   23.42    0.92
   0   6  -1   23.99    0.95
   0  -6  -1   24.04    0.93
   0  -6   1   24.19    0.99
   0  -6  -1   23.83    0.97
   0   6   1   22.78    0.94
   0  -6   1   24.29    0.97
  -1   6   1   28.53    1.03
  -1  -6  -1   29.50    1.10
   1  -6   1   27.75    1.11
   1  -6   1   28.43    0.99
  -1  -6  -1   29.59    1.06
   1   6  -1   29.97    1.11
  -1  -6  -1   26.86    1.04
   1  -6   1   27.72    1.08
  -1  -6  -1   28.63    1.12
  -1  -6   1   26.01    1.00
  -1   6  -1   29.00    1.02
   1  -6  -1   27.57    1.08
  -1  -6   1   27.63    1.10
   1  -6  -1   25.45    1.05
   1  -6  -1   27.05    0.98
  -1  -6   1   27.55    1.04
   1   6   1   27.32    1.06
  -1  -6   1   28.59    1.05
   1  -6  -1   28.70    0.99
   1   6   1   28.53    1.05
   2  -6   1   62.02    1.97
  -2   6   1   67.09    1.88
  -2  -6  -1   64.30    1.89
   2   6  -1   65.62    2.02
  -2  -6  -1   63.72    1.89
   2  -6   1   64.89    1.82
  -2  -6  -1   62.16    2.00
   2   6  -1   63.66    2.00
  -2  -6  -1   63.86    2.01
   2  -6   1   65.12    2.02
   2  -6   1   66.14    1.89
  -2  -6   1   66.35    2.03
  -2  -6   1   60.86    1.86
   2  -6  -1   62.61    2.00
   2  -6  -1   63.55    1.91
  -2  -6   1   63.27    1.97
   2   6   1   61.95    1.98
  -2  -6   1   65.11    1.89
   2  -6  -1   64.25    1.82
   2   6   1   64.54    1.98
  -2   6  -1   63.62    1.87
   2  -6  -1   64.44    1.97
   3  -6   1   15.21    0.78
  -3  -6  -1   15.13    0.65
  -3  -6  -1   15.45    0.84
  -3  -6  -1   14.83    0.67
   3   6  -1   15.63    0.83
   3  -6   1   14.09    0.79
  -3   6   1   15.64    0.64
   3  -6   1   14.54    0.69
   3   6  -1   15.68    0.80
   3  -6   1   14.22    0.79
  -3  -6  -1   14.92    0.80
   3  -6  -1   14.41    0.72
   3   6   1   14.84    0.83
   3  -6  -1   15.37    0.83
  -3  -6   1   14.16    0.66
   3   6   1   15.45    0.81
  -3  -6   1   14.69    0.79
   3  -6  -1   15.62    0.79
  -3   6  -1   15.74    0.66
  -3  -6   1   14.93    0.82
  -3  -6   1   14.04    0.65
   4  -6   1   47.24    1.51
  -4  -6  -1   45.04    1.36
   4  -6   1   45.03    1.62
   4   6  -1   44.95    1.63
   4  -6   1   46.10    1.60
  -4  -6  -1   45.56    1.64
  -4   6   1   43.05    1.33
  -4  -6  -1   43.58    1.61
   4   6  -1   49.91    1.63
   4  -6   1   44.76    1.57
  -4  -6  -1   46.37    1.40
  -4  -6   1   44.37    1.38
   4  -6  -1   43.18    1.60
  -4  -6   1   47.50    1.64
   4  -6  -1   45.34    1.55
  -4  -6   1   44.12    1.61
  -4  -6   1   45.19    1.38
   4  -6  -1   44.81    1.57
   4   6   1   44.38    1.62
   4   6   1   48.20    1.61
   4  -6  -1   45.94    1.55
  -5  -6  -1    6.34    0.37
   5   6  -1    6.27    0.69
  -5  -6  -1    6.47    0.65
   5  -6   1    6.35    0.60
   5  -6   1    6.95    0.66
  -5  -6  -1    5.52    0.62
   5   6  -1    6.87    0.63
   5  -6   1    6.07    0.55
  -5  -6  -1    7.21    0.42
   5  -6   1    6.71    0.63
   5   6   1    6.29    0.68
   5  -6  -1    6.73    0.66
  -5  -6   1    7.66    0.69
   5  -6  -1    6.85    0.64
   5  -6  -1    6.72    0.63
   5  -6  -1    6.23    0.59
  -5  -6   1    5.87    0.63
   5   6   1    7.36    0.66
  -5  -6   1    6.66    0.41
  -6  -6  -1   17.81    0.98
   6   6  -1   17.79    0.91
   6  -6   1   16.80    0.88
   6  -6   1   16.73    0.92
  -6  -6  -1   15.02    0.95
   6  -6   1   17.04    0.94
   6  -6   1   18.25    0.92
   6   6  -1   17.10    1.05
   6  -6  -1   17.28    0.96
   6  -6  -1   17.07    0.90
   6   6   1   16.89    1.03
   6  -6  -1   18.29    0.94
   6   6   1   18.48    0.93
  -6  -6   1   16.22    0.96
  -6  -6   1   17.07    0.98
   6  -6  -1   16.53    0.90
   7   6  -1    2.42    0.43
  -7  -6  -1    2.00    0.54
   7   6  -1    2.60    0.55
  -7  -6  -1    1.23    0.48
   7  -6   1    1.24    0.41
   7  -6   1    1.85    0.45
   7  -6   1    2.06    0.44
   7  -6   1    1.88    0.47
   7  -6  -1    1.55    0.45
  -7  -6   1    2.05    0.52
   7  -6  -1    1.47    0.42
   7  -6  -1    2.05    0.43
   7   6   1    1.92    0.42
   7   6   1    2.51    0.57
   7  -6  -1    2.00    0.46
  -7  -6   1    2.11    0.51
  -8  -6  -1    7.97    0.85
   8  -6   1    8.48    0.77
   8  -6   1    8.70    0.78
  -8  -6  -1    8.92    0.84
   8  -6   1    5.37    0.67
   8  -6   1    8.17    0.79
   8   6  -1    8.61    0.71
   8   6  -1    6.40    0.81
   8   6   1    8.44    0.72
  -8  -6   1    6.07    0.74
  -8  -6   1    7.32    0.81
   8  -6  -1    8.86    0.76
   8  -6  -1    9.55    0.81
   8  -6  -1    7.41    0.81
   8   6   1    6.69    0.83
   8  -6  -1    8.59    0.81
  -9  -6  -1    2.32    0.60
   9  -6   1    2.12    0.51
   9  -6   1    1.75    0.50
   9   6  -1    1.96    0.61
   9   6  -1    1.39    0.44
   9  -6   1    1.72    0.51
  -9  -6  -1    2.29    0.60
  -9  -6   1    1.13    0.49
   9  -6  -1    2.25    0.50
   9   6   1    2.19    0.52
  -9  -6   1    2.54    0.59
   9  -6  -1    2.83    0.49
   9  -6  -1    1.27    0.50
   9   6   1    1.54    0.59
   9  -6  -1    1.38    0.47
  10  -6   1    4.07    0.61
  10   6  -1    6.44    0.73
 -10  -6  -1    4.20    0.72
  10  -6   1    4.71    0.68
  10   6  -1    5.44    0.88
  10  -6   1    4.47    0.75
 -10  -6  -1    4.99    0.78
  10  -6  -1    3.72    0.69
 -10  -6   1    4.46    0.75
 -10  -6   1    4.32    0.73
  10   6   1    4.45    0.86
  10  -6  -1    4.37    0.65
  10  -6  -1    5.32    0.71
  10   6   1    4.39    0.67
  11  -6   1    2.07    0.52
  11  -6   1    1.40    0.57
 -11  -6  -1    0.31    0.51
  11   6  -1    1.11    0.48
  11  -6   1    1.31    0.54
  11   6  -1    1.32    0.66
 -11  -6  -1    1.10    0.56
  11   6   1    1.33    0.62
  11  -6  -1    1.79    0.52
  11  -6  -1    1.39    0.48
  11   6   1    2.25    0.59
 -11  -6   1    0.81    0.55
  11  -6  -1    1.64    0.62
 -11  -6   1    1.45    0.64
   0  -7  -1   27.98    1.06
   0   7   1   25.18    1.05
   0  -7  -1   27.36    1.12
   0  -7   1   28.73    1.14
   0  -7   1   26.00    1.07
   0  -7   1   26.37    1.05
   0   7  -1   26.05    1.07
   0  -7   1   28.13    1.10
   0  -7  -1   27.54    1.08
   0  -7  -1   28.44    1.12
  -1  -7  -1   40.60    1.44
  -1   7   1   40.33    1.41
  -1  -7  -1   42.19    1.43
   1  -7   1   41.41    1.37
  -1  -7  -1   42.48    1.48
   1  -7   1   44.04    1.52
   1   7  -1   43.54    1.49
  -1  -7  -1   40.19    1.41
   1  -7   1   41.60    1.47
  -1  -7   1   40.86    1.45
  -1  -7   1   42.37    1.45
   1   7   1   44.72    1.51
   1  -7  -1   44.00    1.54
   1  -7  -1   43.76    1.41
  -1   7  -1   42.06    1.43
   1  -7  -1   41.64    1.38
  -1  -7   1   41.06    1.49
   1  -7  -1   42.76    1.51
   1   7   1   41.89    1.44
  -2  -7  -1   37.18    1.37
  -2   7   1   38.12    1.25
   2   7  -1   33.37    1.33
   2  -7   1   35.36    1.22
   2   7  -1   35.75    1.36
   2  -7   1   34.79    1.37
  -2  -7  -1   36.52    1.38
  -2  -7  -1   36.58    1.26
   2  -7   1   34.13    1.35
  -2  -7  -1   36.73    1.27
   2  -7   1   35.50    1.17
   2  -7  -1   36.84    1.19
  -2   7  -1   34.39    1.23
   2  -7  -1   35.66    1.37
  -2  -7   1   35.88    1.27
   2  -7  -1   34.26    1.33
   2   7   1   34.93    1.31
  -2  -7   1   34.30    1.36
   2   7   1   35.78    1.35
  -2  -7   1   36.11    1.25
  -2  -7   1   36.94    1.34
   2  -7  -1   34.45    1.25
  -3   7   1   16.68    0.72
  -3  -7  -1   15.99    0.76
   3  -7   1   16.72    0.76
   3   7  -1   15.90    0.88
  -3  -7  -1   17.23    0.75
  -3  -7  -1   15.24    0.86
   3   7  -1   17.06    0.90
  -3  -7  -1   16.69    0.91
   3  -7   1   14.80    0.85
   3  -7   1   14.46    0.84
   3  -7   1   16.19    0.92
   3  -7  -1   15.79    0.88
  -3  -7   1   15.27    0.89
   3  -7  -1   16.19    0.79
  -3   7  -1   15.74    0.73
   3   7   1   16.21    0.87
   3   7   1   15.08    0.86
  -3  -7   1   15.48    0.74
   3  -7  -1   16.10    0.87
  -3  -7   1   15.80    0.75
  -3  -7   1   17.30    0.89
   4  -7   1   12.58    0.77
   4  -7   1   10.91    0.65
   4  -7   1   13.20    0.82
   4  -7   1   11.92    0.81
  -4  -7  -1   11.64    0.59
  -4  -7  -1   10.03    0.75
  -4  -7  -1   10.93    0.62
  -4  -7  -1   11.71    0.85
  -4   7   1   11.29    0.57
   4   7  -1   12.01    0.80
   4   7  -1   12.69    0.81
  -4  -7   1   11.73    0.81
   4   7   1   11.08    0.78
  -4  -7   1   10.77    0.58
   4  -7  -1   11.59    0.70
   4   7   1   10.14    0.77
  -4  -7   1   12.03    0.85
   4  -7  -1   12.46    0.80
   4  -7  -1   11.23    0.79
  -4   7  -1   11.94    0.61
  -4  -7   1   10.82    0.60
  -5   7   1   13.11    0.59
   5  -7   1   13.36    0.83
   5  -7   1   12.42    0.84
  -5  -7  -1   13.22    0.62
   5   7  -1   13.28    0.90
  -5  -7  -1   11.79    0.84
  -5  -7  -1   12.95    0.59
  -5  -7  -1   14.51    0.95
   5   7  -1   13.48    0.83
   5  -7   1   11.88    0.72
   5  -7   1   11.30    0.83
   5  -7  -1   13.13    0.85
  -5  -7   1   12.56    0.85
   5   7   1   12.20    0.86
   5  -7  -1   13.60    0.80
  -5  -7   1   13.24    0.63
  -5  -7   1   12.34    0.87
   5   7   1   15.00    0.89
   5  -7  -1   11.91    0.84
   5  -7  -1   12.89    0.82
  -5  -7   1   13.06    0.61
   6   7  -1    2.99    0.62
   6  -7   1    2.64    0.50
  -6  -7  -1    3.11    0.33
  -6   7   1    2.88    0.31
  -6  -7  -1    1.91    0.53
  -6  -7  -1    2.67    0.53
   6  -7   1    1.89    0.44
   6  -7   1    2.56    0.49
   6  -7   1    3.58    0.58
   6   7  -1    2.20    0.48
  -6  -7   1    3.05    0.31
  -6  -7   1    2.46    0.53
   6  -7  -1    3.13    0.50
   6  -7  -1    2.74    0.51
  -6  -7   1    2.45    0.52
   6   7   1    3.24    0.49
   6  -7  -1    2.88    0.50
   6  -7  -1    2.86    0.55
   6   7   1    3.21    0.60
   7  -7   1   18.81    1.02
  -7  -7  -1   19.21    1.18
  -7  -7  -1   17.81    1.11
   7   7  -1   22.25    1.31
   7  -7   1   18.00    1.06
   7  -7   1   18.24    1.09
   7   7  -1   19.64    1.19
   7  -7   1   18.17    1.03
   7  -7  -1   19.08    1.03
  -7  -7   1   16.98    1.13
   7  -7  -1   17.97    1.02
   7  -7  -1   19.48    1.02
   7   7   1   20.18    1.69
  -7  -7   1   18.62    1.11
   7  -7  -1   16.93    1.07
   7   7   1   19.41    1.22
   8  -7   1   14.25    1.00
   8  -7   1   17.77    1.03
   8   7  -1   15.58    1.27
  -8  -7  -1   15.03    1.11
  -8  -7  -1   14.75    1.06
   8  -7   1   15.70    1.02
   8  -7   1   14.75    0.95
   8  -7  -1   16.81    1.05
   8   7   1   11.07    1.08
  -8  -7   1   15.65    1.06
   8  -7  -1   14.54    0.94
   8  -7  -1   15.34    1.00
   8  -7  -1   14.88    1.01
  -8  -7   1   14.74    1.11
   9  -7   1    5.77    0.75
   9  -7   1    4.40    0.66
  -9  -7  -1    4.73    0.78
   9   7  -1    7.11    0.95
   9  -7   1    4.67    0.69
  -9  -7  -1    6.19    0.82
   9  -7  -1    6.23    0.71
   9  -7  -1    6.38    0.82
   9   7   1    6.07    0.88
  -9  -7   1    6.91    0.83
   9  -7  -1    6.13    0.77
  -9  -7   1    4.29    0.72
   9  -7  -1    5.40    0.73
   9   7   1    6.69    0.81
  10  -7   1    0.51    0.45
 -10  -7  -1    1.03    0.55
  10   7  -1    0.56    0.45
  10   7  -1   -0.79    0.54
  10  -7   1    0.39    0.45
  10  -7   1   -0.08    0.42
 -10  -7  -1    0.33    0.48
  10   7   1    1.04    0.66
  10  -7  -1   -0.08    0.36
 -10  -7   1    0.20    0.54
  10  -7  -1    0.57    0.52
  10  -7  -1   -0.41    0.41
  10  -7  -1    0.21    0.39
  10   7   1   -0.26    0.40
 -10  -7   1    0.68    0.54
 -11  -7  -1    1.77    0.68
  11  -7   1    1.91    0.51
  11  -7   1    2.33    0.65
  11   7  -1    1.12    0.53
 -11  -7  -1    2.29    0.66
  11   7  -1    2.09    0.77
  11  -7   1    1.66    0.57
  11  -7  -1    2.23    0.61
 -11  -7   1    2.04    0.65
  11  -7  -1    2.58    0.59
  11   7   1    1.51    0.53
  11  -7  -1    1.67    0.59
  11   7   1    1.51    0.70
 -11  -7   1    1.52    0.69
   0  -8  -1   -0.03    0.32
   0  -8   1    0.17    0.28
   0   8   1   -0.19    0.27
   0  -8  -1   -0.18    0.25
   0  -8  -1   -0.05    0.30
   0   8   1    0.33    0.27
   0  -8   1    0.16    0.28
   0   8  -1    0.08    0.27
   0  -8  -1    0.14    0.26
   0  -8   1   -0.21    0.29
   0  -8   1   -0.07    0.28
  -1  -8  -1    5.09    0.56
  -1  -8  -1    4.56    0.53
   1  -8   1    4.25    0.45
   1  -8   1    3.40    0.51
  -1  -8  -1    5.58    0.58
   1   8  -1    4.62    0.54
  -1   8   1    5.10    0.53
   1  -8   1    4.30    0.54
  -1  -8  -1    4.23    0.50
  -1  -8   1    4.48    0.54
   1   8   1    4.92    0.54
  -1  -8   1    4.78    0.55
  -1   8  -1    4.06    0.48
   1  -8  -1    4.45    0.59
   1  -8  -1    4.76    0.48
   1   8   1    4.19    0.48
   1  -8  -1    4.59    0.57
   1  -8  -1    4.88    0.51
  -1  -8   1    4.17    0.52
  -1  -8   1    5.10    0.55
   2  -8   1    4.01    0.58
  -2  -8  -1    4.31    0.54
   2  -8   1    4.52    0.47
   2  -8   1    6.16    0.64
  -2   8   1    4.63    0.48
  -2  -8  -1    5.14    0.58
   2   8  -1    4.10    0.52
   2  -8   1    4.36    0.43
  -2  -8  -1    4.56    0.48
  -2  -8  -1    5.39    0.56
   2   8  -1    4.01    0.54
  -2  -8   1    4.87    0.54
   2  -8  -1    4.49    0.59
   2  -8  -1    4.53    0.44
   2   8   1    4.19    0.52
   2   8   1    3.92    0.53
  -2  -8   1    3.94    0.47
  -2  -8   1    4.21    0.54
  -2  -8   1    4.84    0.57
  -2   8  -1    4.59    0.49
   2  -8  -1    4.67    0.52
   2  -8  -1    5.04    0.61
  -3  -8  -1    4.46    0.48
   3   8  -1    3.71    0.57
  -3  -8  -1    4.37    0.61
  -3  -8  -1    4.33    0.49
  -3   8   1    4.32    0.46
  -3  -8  -1    4.63    0.58
   3  -8   1    5.88    0.54
   3   8  -1    4.42    0.55
   3  -8   1    5.31    0.67
   3  -8   1    4.24    0.58
  -3   8  -1    5.50    0.51
  -3  -8   1    4.49    0.50
  -3  -8   1    4.67    0.59
  -3  -8   1    5.77    0.65
  -3  -8   1    4.95    0.53
   3  -8  -1    5.24    0.65
   3   8   1    3.56    0.55
   3  -8  -1    4.60    0.43
   3  -8  -1    3.73    0.55
   3  -8  -1    4.94    0.54
   3   8   1    4.45    0.57
  -4   8   1    2.08    0.34
   4  -8   1    1.02    0.42
  -4  -8  -1    1.26    0.40
   4  -8   1    1.91    0.48
   4  -8   1    2.34    0.48
  -4  -8  -1    1.70    0.34
  -4  -8  -1    1.93    0.36
   4  -8   1    1.94    0.37
  -4  -8  -1    1.79    0.46
   4   8  -1    2.12    0.50
   4  -8  -1    1.68    0.44
   4  -8  -1    0.95    0.34
   4  -8  -1    2.01    0.48
  -4  -8   1    1.99    0.48
  -4  -8   1    1.98    0.36
  -4  -8   1    1.34    0.42
  -4  -8   1    1.89    0.36
  -4   8  -1    1.68    0.33
   4   8   1    1.51    0.45
   5  -8   1    8.75    0.83
   5  -8   1    8.45    0.71
  -5   8   1    8.99    0.57
  -5  -8  -1    9.36    0.56
  -5  -8  -1    9.13    0.59
   5   8  -1    9.88    0.91
   5  -8   1   10.66    0.87
  -5  -8  -1    9.73    0.92
  -5  -8  -1   11.72    0.88
   5  -8   1    9.23    0.84
  -5  -8   1   10.36    0.88
   5  -8  -1    9.85    0.85
  -5   8  -1    9.87    0.60
   5  -8  -1    9.80    0.88
  -5  -8   1   10.23    0.60
   5   8   1    9.82    0.92
  -5  -8   1    9.74    0.59
  -5  -8   1    9.05    0.83
   5  -8  -1    9.68    0.72
   6   8  -1   31.96    1.56
   6  -8   1   32.30    1.34
  -6  -8  -1   32.93    1.10
   6  -8   1   33.64    1.52
   6  -8   1   33.07    1.42
  -6  -8  -1   32.94    1.14
  -6   8   1   33.83    1.14
  -6  -8  -1   34.13    1.54
   6  -8   1   30.30    1.43
  -6  -8  -1   28.61    1.45
  -6  -8   1   33.01    1.53
  -6  -8   1   32.17    1.50
  -6   8  -1   33.09    1.16
  -6  -8   1   32.06    1.12
   6  -8  -1   32.09    1.47
   6   8   1   33.17    1.58
   6  -8  -1   31.40    1.37
   6  -8  -1   33.61    1.44
   7  -8   1    0.36    0.34
  -7  -8  -1    0.21    0.43
   7   8  -1    0.47    0.46
  -7   8   1    0.13    0.21
   7  -8   1   -0.59    0.37
  -7  -8  -1    0.16    0.49
   7  -8   1    0.23    0.38
   7  -8   1    0.05    0.39
   7  -8  -1    0.40    0.37
   7  -8  -1    0.62    0.44
  -7  -8   1    0.81    0.47
   7  -8  -1    0.18    0.36
   7  -8  -1   -0.74    0.40
   7   8   1    0.01    0.43
  -7  -8   1   -0.42    0.37
   8  -8   1   11.82    0.99
  -8  -8  -1    8.13    0.91
   8  -8   1    8.94    0.86
   8   8  -1    8.16    0.98
   8  -8   1    9.62    0.93
  -8  -8  -1    9.31    0.98
   8  -8   1   11.58    1.04
  -8  -8   1   10.33    0.99
   8  -8  -1    8.69    0.92
   8  -8  -1   10.26    0.93
   8  -8  -1   10.10    0.97
  -8  -8   1   10.72    1.04
   8   8   1    8.59    1.01
   8  -8  -1   10.13    0.91
  -9  -8  -1    0.94    0.54
   9  -8   1    1.47    0.55
  -9  -8  -1    0.85    0.57
   9  -8   1    0.14    0.43
   9   8  -1    0.90    0.59
   9  -8   1    1.33    0.53
   9   8   1    1.31    0.69
  -9  -8   1    0.81    0.57
  -9  -8   1    0.56    0.58
   9  -8  -1    1.75    0.58
   9  -8  -1    2.17    0.55
   9  -8  -1   -0.03    0.39
   9  -8  -1    0.29    0.44
  10   8  -1    1.55    0.51
 -10  -8  -1    0.81    0.58
 -10  -8  -1    0.25    0.51
  10  -8   1    0.73    0.51
  10   8  -1    0.98    0.63
  10  -8   1    1.63    0.55
  10  -8   1    1.48    0.58
 -10  -8   1    1.72    0.64
  10  -8  -1    1.04    0.51
 -10  -8   1    0.78    0.62
  10  -8  -1    1.01    0.51
  10  -8  -1    0.72    0.48
  10   8   1    0.59    0.60
  10   8   1    0.85    0.50
  10  -8  -1    0.38    0.51
   0  -9  -1    0.18    0.36
   0  -9   1    0.18    0.31
   0   9   1   -0.03    0.28
   0  -9  -1   -0.21    0.29
   0   9   1    0.00    0.28
   0  -9  -1    0.01    0.26
   0  -9   1   -0.19    0.25
   0  -9   1   -0.12    0.33
   0  -9   1   -0.14    0.33
   0   9  -1    0.29    0.36
   0  -9  -1    0.03    0.29
   1  -9   1   26.19    1.24
  -1   9   1   29.06    1.21
  -1  -9  -1   27.21    1.23
  -1  -9  -1   27.88    1.22
   1  -9   1   28.25    1.27
  -1  -9  -1   26.65    1.18
  -1  -9  -1   27.33    1.21
   1  -9   1   27.92    1.11
  -1  -9   1   27.29    1.19
   1   9   1   26.13    1.15
   1  -9  -1   27.99    1.12
  -1   9  -1   26.75    1.17
   1  -9  -1   27.71    1.12
  -1  -9   1   28.05    1.24
  -1  -9   1   26.96    1.18
   1  -9  -1   27.72    1.25
  -1  -9   1   26.66    1.16
   1  -9  -1   24.12    1.19
  -2   9   1   13.68    0.81
  -2  -9  -1   13.71    0.83
  -2  -9  -1   13.35    0.89
   2  -9   1   13.33    0.88
  -2  -9  -1   15.64    0.84
   2   9  -1   13.93    0.88
   2  -9   1   13.73    0.73
   2  -9   1   15.43    0.97
   2  -9   1   15.47    0.78
  -2  -9  -1   15.07    0.91
   2  -9  -1   14.40    0.79
   2  -9  -1   15.12    0.94
   2  -9  -1   13.87    0.75
  -2  -9   1   14.87    0.88
  -2  -9   1   15.67    0.85
  -2   9  -1   13.98    0.80
  -2  -9   1   15.41    0.97
  -2  -9   1   14.76    0.86
   2   9   1   14.82    0.87
   2  -9  -1   15.95    0.98
  -3  -9  -1   15.95    1.01
  -3   9   1   17.97    0.88
  -3  -9  -1   18.11    0.92
   3  -9   1   17.87    0.89
  -3  -9  -1   17.66    1.07
  -3  -9  -1   16.81    0.89
   3  -9   1   18.30    0.78
   3  -9   1   18.24    1.04
   3   9  -1   17.76    1.03
   3  -9   1   18.18    1.08
   3  -9  -1   16.68    0.90
   3   9   1   17.69    1.04
  -3  -9   1   19.11    1.10
  -3  -9   1   16.60    0.98
   3  -9  -1   18.12    0.81
  -3   9  -1   18.08    0.90
  -3  -9   1   18.09    0.88
  -3  -9   1   18.69    0.92
   3  -9  -1   18.14    1.06
   3  -9  -1   15.40    0.98
  -4  -9  -1    1.28    0.47
  -4   9   1    1.13    0.34
   4  -9   1    1.45    0.47
  -4  -9  -1    1.46    0.38
   4  -9   1    1.62    0.37
   4  -9   1    1.57    0.53
  -4  -9  -1    2.26    0.39
   4   9  -1    2.08    0.51
  -4  -9  -1    1.56    0.47
   4  -9  -1    2.68    0.56
   4  -9  -1    1.19    0.35
  -4  -9   1    1.60    0.38
  -4  -9   1    1.15    0.44
  -4  -9   1    1.80    0.55
  -4  -9   1    1.39    0.36
   4  -9  -1    1.14    0.45
   4   9   1    2.39    0.55
  -4   9  -1    1.18    0.35
  -5  -9  -1    3.37    0.44
  -5  -9  -1    3.73    0.66
   5  -9   1    4.42    0.67
  -5  -9  -1    3.47    0.64
   5  -9   1    4.23    0.56
   5  -9   1    3.75    0.64
  -5   9   1    3.61    0.44
   5   9  -1    3.69    0.65
  -5  -9  -1    3.95    0.48
   5   9   1    4.16    0.68
  -5   9  -1    4.35    0.48
   5  -9  -1    4.08    0.56
  -5  -9   1    3.95    0.47
   5  -9  -1    3.40    0.60
  -5  -9   1    2.36    0.55
   5  -9  -1    3.89    0.64
  -5  -9   1    3.48    0.45
  -5  -9   1    3.17    0.62
  -6  -9  -1    0.90    0.29
  -6  -9  -1    1.13    0.55
  -6   9   1    1.32    0.31
   6   9  -1    0.05    0.43
   6  -9   1    1.07    0.51
  -6  -9  -1    0.30    0.29
   6  -9   1    0.80    0.46
   6  -9   1   -0.27    0.41
  -6  -9  -1    1.15    0.49
   6  -9   1    1.10    0.38
  -6  -9   1    0.49    0.46
   6  -9  -1    0.65    0.49
  -6  -9   1    0.95    0.49
   6  -9  -1    1.18    0.41
   6  -9  -1    0.39    0.45
  -6   9  -1    1.06    0.38
   6   9   1    0.97    0.54
  -6  -9   1    0.64    0.27
   7  -9   1    4.05    0.71
   7  -9   1    3.63    0.61
   7  -9   1    4.82    0.72
  -7  -9  -1    3.68    0.71
   7   9  -1    4.56    0.76
  -7  -9  -1    2.89    0.64
   7  -9   1    3.85    0.70
   7  -9  -1    4.42    0.70
   7  -9  -1    3.71    0.73
  -7  -9   1    3.04    0.66
  -7  -9   1    4.27    0.73
   7   9   1    4.53    0.81
   7  -9  -1    3.02    0.58
  -8  -9  -1    3.67    0.77
   8  -9   1    2.79    0.57
   8  -9   1    3.38    0.68
   8  -9   1    2.91    0.60
   8  -9   1    2.22    0.61
   8   9  -1    4.45    0.87
  -8  -9  -1    2.84    0.72
   8   9   1    2.40    0.74
  -8  -9   1    2.71    0.65
   8  -9  -1    3.07    0.62
   8  -9  -1    2.77    0.65
  -8  -9   1    3.24    0.68
   8  -9  -1    2.20    0.57
   9  -9   1    3.71    0.70
   9  -9   1    3.40    0.67
  -9  -9  -1    3.01    0.72
  -9  -9  -1    2.56    0.68
   9  -9   1    5.60    0.83
   9   9  -1    3.73    0.83
   9   9   1    2.14    0.71
   9  -9  -1    3.80    0.74
   9  -9  -1    3.59    0.70
  -9  -9   1    4.06    0.77
  -9  -9   1    2.15    0.70
   9  -9  -1    3.70    0.68
  10  -9   1    0.27    0.53
 -10  -9  -1    0.23    0.53
 -10  -9  -1   -0.70    0.52
  10   9  -1    0.13    0.67
  10  -9   1   -0.35    0.44
  10  -9   1    0.12    0.49
 -10  -9   1    0.32    0.60
 -10  -9   1   -0.24    0.55
  10  -9  -1    0.52    0.55
  10   9   1    0.04    0.47
  10   9   1    0.02    0.58
  10  -9  -1    1.30    0.55
  10  -9  -1    0.34    0.50
   0 -10  -1   39.58    1.63
   0 -10   1   39.63    1.59
   0 -10   1   37.96    1.59
   0 -10  -1   38.90    1.53
   0 -10  -1   43.11    1.64
   0 -10   1   37.37    1.51
   0 -10  -1   40.48    1.55
   0 -10   1   39.81    1.53
   0  10   1   40.54    1.52
   1 -10   1    7.23    0.77
  -1 -10  -1    9.19    0.80
   1 -10   1    6.91    0.75
  -1 -10  -1   10.92    0.88
   1 -10   1    9.31    0.76
  -1 -10  -1    9.48    0.82
  -1 -10  -1    8.64    0.80
   1 -10  -1    6.85    0.74
  -1 -10   1    8.02    0.77
  -1 -10   1    9.18    0.82
   1 -10  -1    7.57    0.78
  -1 -10   1    8.62    0.76
   1 -10  -1    8.71    0.74
  -1 -10   1    8.11    0.74
   1  10   1    8.48    0.75
   2 -10   1    3.88    0.50
  -2 -10  -1    4.24    0.65
   2  10  -1    3.43    0.59
  -2 -10  -1    2.83    0.50
  -2 -10  -1    4.02    0.58
  -2 -10  -1    2.34    0.50
   2 -10   1    3.89    0.64
   2 -10   1    4.08    0.50
   2 -10   1    3.89    0.62
  -2 -10   1    3.61    0.59
  -2 -10   1    3.93    0.56
   2 -10  -1    3.66    0.62
   2 -10  -1    3.64    0.53
   2 -10  -1    3.42    0.46
   2  10   1    2.79    0.55
  -2 -10   1    2.79    0.54
   2 -10  -1    3.69    0.63
  -2 -10   1    3.21    0.50
   3 -10   1    2.32    0.38
  -3 -10  -1    1.94    0.49
   3 -10   1    1.77    0.52
   3 -10   1    2.58    0.45
  -3 -10  -1    2.62    0.48
   3  10  -1    1.71    0.52
   3 -10   1    2.10    0.54
  -3 -10  -1    2.63    0.56
  -3 -10  -1    2.17    0.54
   3 -10  -1    2.41    0.57
   3 -10  -1    2.29    0.45
  -3 -10   1    2.55    0.56
   3 -10  -1    2.41    0.38
  -3 -10   1    1.83    0.42
  -3 -10   1    2.38    0.46
   3  10   1    1.57    0.48
  -3 -10   1    2.03    0.52
   3 -10  -1    1.71    0.51
   4  10  -1    1.76    0.57
  -4  10   1    1.43    0.45
  -4 -10  -1    1.11    0.49
   4 -10   1    1.21    0.51
  -4 -10  -1    1.67    0.41
  -4 -10  -1    1.29    0.42
   4 -10   1    1.43    0.52
   4 -10   1    0.77    0.34
  -4 -10  -1    1.44    0.50
  -4 -10   1    0.73    0.48
   4 -10  -1    1.34    0.55
   4 -10  -1    1.71    0.38
  -4 -10   1    2.14    0.44
   4 -10  -1    1.36    0.41
   4  10   1    1.33    0.51
   4 -10  -1    1.31    0.51
  -4 -10   1    2.49    0.56
  -4 -10   1    1.50    0.41
   5 -10   1    0.48    0.35
   5 -10   1    0.23    0.48
  -5  10   1    0.17    0.33
  -5 -10  -1    0.15    0.31
  -5 -10  -1    0.46    0.47
  -5 -10  -1    0.16    0.30
   5 -10   1    0.02    0.44
  -5 -10  -1    0.51    0.46
   5  10  -1   -0.16    0.41
  -5 -10   1    0.12    0.43
  -5 -10   1    0.15    0.30
   5 -10  -1    0.35    0.34
  -5 -10   1   -0.27    0.29
   5 -10  -1    0.24    0.44
   5 -10  -1    0.19    0.46
  -5 -10   1   -0.39    0.41
   5  10   1    0.40    0.48
   6 -10   1    0.75    0.38
  -6 -10  -1    0.73    0.53
  -6 -10  -1    0.75    0.33
  -6 -10  -1    0.67    0.50
   6 -10   1   -0.30    0.42
   6 -10   1    1.12    0.54
  -6 -10  -1    0.70    0.32
   6  10  -1    0.19    0.49
  -6 -10   1    0.28    0.54
   6  10   1    0.77    0.54
  -6 -10   1    0.78    0.58
   6 -10  -1    1.35    0.55
  -6 -10   1    1.04    0.33
   6 -10  -1    0.71    0.54
   6 -10  -1    1.02    0.43
   7 -10   1    4.61    0.76
  -7 -10  -1    4.77    0.82
  -7 -10  -1    5.66    0.87
   7  10  -1    6.10    0.91
   7 -10   1    7.11    0.77
   7 -10   1    6.53    0.85
   7 -10  -1    5.40    0.84
   7 -10  -1    3.80    0.73
  -7 -10   1    5.83    0.89
   7 -10  -1    4.11    0.65
  -7 -10   1    7.11    0.96
   7  10   1    3.70    0.78
   8 -10   1    1.11    0.54
   8 -10   1    2.29    0.62
   8  10  -1    0.88    0.59
   8 -10   1    1.79    0.53
  -8 -10  -1    1.08    0.64
   8 -10   1    1.48    0.59
  -8 -10  -1    1.09    0.63
   8 -10  -1    1.26    0.53
   8 -10  -1    1.34    0.61
  -8 -10   1    0.68    0.62
  -8 -10   1    2.06    0.70
   8  10   1    1.95    0.73
   8 -10  -1    2.30    0.64
  -9 -10  -1    0.73    0.63
  -9 -10  -1    1.07    0.66
   9  10  -1    0.55    0.60
   9 -10   1   -0.04    0.52
   9 -10   1    0.21    0.49
   9 -10   1    1.69    0.55
  -9 -10   1   -0.74    0.52
  -9 -10   1    0.09    0.54
   9 -10  -1    0.40    0.49
   9  10   1   -0.39    0.59
   9 -10  -1   -0.31    0.48
   9 -10  -1    0.93    0.58
   0  11   1    0.77    0.39
   0 -11  -1    0.24    0.42
   0 -11  -1   -0.06    0.33
   0 -11   1    0.31    0.34
   0 -11  -1    1.29    0.51
   0 -11   1    0.39    0.43
   0 -11  -1    0.70    0.37
   0 -11   1    0.11    0.40
  -1 -11  -1   26.84    1.32
  -1 -11  -1   27.36    1.29
  -1 -11  -1   24.22    1.27
  -1 -11  -1   26.79    1.32
  -1  11   1   28.13    1.22
   1 -11   1   27.49    1.39
   1 -11   1   26.10    1.20
   1  11  -1   27.48    1.33
   1 -11   1   24.07    1.32
  -1 -11   1   26.56    1.31
  -1 -11   1   23.49    1.25
  -1 -11   1   24.94    1.26
   1  11   1   26.93    1.25
   1 -11  -1   26.15    1.21
   1 -11  -1   26.81    1.33
  -1 -11   1   25.33    1.27
   1 -11  -1   25.53    1.35
  -2 -11  -1    2.60    0.55
   2 -11   1    1.93    0.44
  -2 -11  -1    1.35    0.49
  -2 -11  -1    1.60    0.50
   2 -11   1    2.33    0.59
  -2 -11  -1    1.27    0.43
   2 -11   1    2.94    0.47
   2 -11   1    2.87    0.64
   2  11  -1    1.87    0.55
   2 -11  -1    2.43    0.58
   2 -11  -1    1.86    0.42
  -2 -11   1    2.52    0.55
   2 -11  -1    1.05    0.54
  -2 -11   1    2.16    0.54
   2 -11  -1    1.97    0.45
  -2 -11   1    2.41    0.52
   2  11   1    1.88    0.53
  -2 -11   1    2.05    0.53
   3 -11   1   16.43    1.17
   3 -11   1   19.36    1.20
  -3 -11  -1   17.29    1.16
  -3 -11  -1   16.77    1.00
   3 -11   1   17.15    0.97
   3  11  -1   17.35    1.11
   3 -11   1   18.65    0.90
  -3 -11  -1   17.17    1.14
  -3 -11  -1   18.56    1.05
  -3 -11   1   17.31    1.02
   3 -11  -1   18.53    1.19
   3 -11  -1   18.59    1.02
   3  11   1   17.45    1.15
   3 -11  -1   16.70    1.13
  -3 -11   1   17.46    1.01
   3 -11  -1   17.40    0.90
  -3 -11   1   16.12    1.09
  -3 -11   1   15.72    1.06
  -4 -11  -1    2.94    0.62
   4  11  -1    3.69    0.69
   4 -11   1    3.43    0.69
  -4 -11  -1    3.52    0.56
  -4 -11  -1    2.27    0.62
  -4 -11  -1    3.18    0.55
   4 -11   1    2.39    0.62
   4 -11   1    2.89    0.50
   4 -11  -1    3.12    0.74
  -4 -11   1    3.40    0.55
  -4 -11   1    3.12    0.69
  -4 -11   1    3.08    0.68
   4 -11  -1    1.70    0.59
   4  11   1    1.52    0.55
   4 -11  -1    2.82    0.70
  -4 -11   1    3.00    0.55
   4 -11  -1    3.19    0.56
  -5 -11  -1    1.11    0.55
   5  11  -1    0.70    0.53
  -5 -11  -1    1.56    0.44
   5 -11   1    1.88    0.59
  -5 -11  -1    0.97    0.53
  -5 -11  -1    1.08    0.43
   5 -11   1    1.18    0.57
   5 -11   1    1.19    0.41
  -5 -11   1    0.59    0.51
   5 -11  -1    0.62    0.40
   5 -11  -1    1.63    0.62
   5 -11  -1    1.09    0.56
   5  11   1    0.19    0.45
  -5 -11   1   -0.41    0.48
  -5 -11   1    0.65    0.37
  -5 -11   1    1.07    0.41
  -6 -11  -1    1.62    0.42
   6  11  -1    1.92    0.73
  -6 -11  -1    1.71    0.65
   6 -11   1    1.73    0.63
   6 -11   1    1.78    0.47
  -6 -11  -1    1.56    0.62
   6 -11   1    1.79    0.63
  -6 -11  -1    1.34    0.41
   6  11   1    1.93    0.64
   6 -11  -1    2.84    0.69
  -6 -11   1    3.47    0.73
   6 -11  -1    2.89    0.58
  -6 -11   1    1.97    0.45
  -6 -11   1    1.33    0.56
   6 -11  -1    2.50    0.73
   7  11  -1   15.93    1.37
   7 -11   1   17.49    1.10
  -7 -11  -1   20.59    1.46
  -7 -11  -1   16.75    1.45
   7 -11   1   15.92    1.40
   7 -11   1   15.92    1.32
  -7 -11   1   17.42    1.33
   7 -11  -1   16.40    1.09
  -7 -11   1   15.31    1.34
   7 -11  -1   19.21    1.26
   7 -11  -1   14.84    1.32
   7  11   1   13.01    1.27
   8  11  -1    0.00    0.51
   8 -11   1    0.90    0.60
   8 -11   1    0.70    0.46
   8 -11   1   -0.10    0.50
  -8 -11  -1    0.68    0.67
  -8 -11  -1    0.60    0.60
   8 -11  -1    0.42    0.46
   8 -11  -1    1.07    0.59
  -8 -11   1    0.70    0.69
   8  11   1    0.04    0.55
   8 -11  -1    1.21    0.61
  -8 -11   1   -0.24    0.55
   9 -11   1    6.81    0.88
   9 -11   1    7.29    1.01
  -9 -11  -1    6.93    1.05
   9  11  -1    8.38    1.19
  -9 -11  -1    5.80    1.04
   9 -11  -1    7.68    0.99
   9 -11  -1    6.48    1.00
   9 -11  -1    6.72    0.91
  -9 -11   1    7.43    1.05
   9  11   1    6.04    1.03
  -9 -11   1    6.17    1.03
   0 -12  -1   13.85    1.19
   0 -12  -1   15.06    0.99
   0 -12   1   15.83    1.07
   0 -12  -1   14.39    1.16
   0 -12   1   11.81    1.05
   0 -12  -1   13.50    0.96
   0  12   1   16.56    1.01
   0 -12   1   12.97    0.94
   0  12  -1   15.63    1.03
   1  12  -1    1.95    0.55
  -1 -12  -1    3.56    0.65
   1 -12   1    4.10    0.61
   1 -12   1    3.94    0.72
  -1 -12  -1    3.55    0.65
   1 -12   1    3.65    0.73
  -1 -12  -1    3.24    0.65
  -1 -12  -1    2.93    0.64
  -1  12   1    4.30    0.61
  -1 -12   1    3.58    0.59
  -1 -12   1    2.99    0.64
   1 -12  -1    4.37    0.75
   1 -12  -1    2.79    0.52
   1  12   1    2.68    0.58
  -1 -12   1    3.04    0.62
  -1 -12   1    4.05    0.64
   1 -12  -1    2.23    0.63
  -2 -12  -1    0.34    0.40
  -2  12   1    0.40    0.35
  -2 -12  -1   -0.02    0.43
   2 -12   1    0.34    0.49
   2  12  -1   -0.27    0.45
  -2 -12  -1    0.40    0.42
   2 -12   1    0.18    0.30
  -2 -12  -1    0.29    0.47
   2 -12   1    0.72    0.37
   2 -12   1   -0.24    0.44
  -2 -12   1    0.86    0.45
  -2 -12   1    0.45    0.44
   2 -12  -1    0.37    0.51
  -2 -12   1    0.34    0.41
   2 -12  -1   -0.10    0.34
   2 -12  -1    0.07    0.50
  -2 -12   1    0.00    0.44
   2  12   1   -0.08    0.44
   2 -12  -1    0.43    0.36
  -3 -12  -1    1.25    0.51
   3 -12   1    1.90    0.41
   3 -12   1    1.65    0.47
  -3 -12  -1    1.79    0.59
   3 -12   1    2.29    0.63
  -3 -12  -1    1.90    0.51
  -3 -12  -1    1.70    0.54
   3 -12   1    0.34    0.51
   3  12  -1    1.52    0.56
  -3 -12   1    0.65    0.41
  -3 -12   1    0.51    0.47
   3  12   1    0.22    0.49
   3 -12  -1    1.57    0.62
   3 -12  -1    1.65    0.41
   3 -12  -1    0.33    0.51
  -3 -12   1    1.27    0.54
  -3 -12   1    1.88    0.52
   3 -12  -1    1.76    0.45
  -4 -12  -1    0.39    0.41
   4 -12   1    0.37    0.37
   4 -12   1    0.82    0.56
   4  12  -1    1.23    0.56
  -4 -12  -1    0.36    0.51
   4 -12   1    0.42    0.52
  -4 -12  -1    0.25    0.47
  -4 -12  -1    1.03    0.47
   4  12   1    0.26    0.49
   4 -12  -1   -0.02    0.50
   4 -12  -1    0.00    0.48
  -4 -12   1    0.91    0.50
  -4 -12   1    0.18    0.52
  -4 -12   1    0.87    0.42
   4 -12  -1    0.29    0.39
  -4 -12   1    0.71    0.43
  -5 -12  -1    5.17    0.83
  -5 -12  -1    5.27    0.65
  -5 -12  -1    5.55    0.68
   5 -12   1    5.83    0.94
   5 -12   1    4.59    0.65
   5  12  -1    3.76    0.77
  -5 -12  -1    4.38    0.78
   5 -12   1    5.52    0.83
   5  12   1    5.04    0.82
  -5 -12   1    5.22    0.85
   5 -12  -1    5.27    0.72
   5 -12  -1    5.17    0.82
   5 -12  -1    6.78    0.97
  -5 -12   1    5.33    0.68
  -5 -12   1    5.04    0.66
  -5 -12   1    5.47    0.86
   6 -12   1    0.82    0.66
   6 -12   1    1.02    0.59
  -6 -12  -1    0.30    0.39
   6  12  -1    0.31    0.62
  -6 -12  -1    0.82    0.44
  -6 -12  -1    0.85    0.55
  -6 -12  -1    1.89    0.64
   6 -12   1    1.53    0.50
   6  12   1    0.70    0.64
  -6 -12   1    1.45    0.67
   6 -12  -1    1.24    0.64
   6 -12  -1    0.98    0.61
   6 -12  -1    0.63    0.46
  -6 -12   1    1.23    0.42
  -6 -12   1    0.17    0.51
  -7 -12  -1    1.38    0.63
  -7 -12  -1    0.60    0.59
   7 -12   1    0.25    0.54
   7 -12   1   -0.12    0.54
   7 -12   1    0.59    0.44
   7  12  -1    0.47    0.59
   7  12   1    0.51    0.64
   7 -12  -1    0.35    0.45
   7 -12  -1    0.68    0.67
  -7 -12   1    0.73    0.61
   7 -12  -1    0.36    0.57
  -7 -12   1    0.12    0.59
   8 -12   1    1.20    0.69
  -8 -12  -1    1.81    0.74
   8 -12   1    0.84    0.69
  -8 -12  -1    1.67    0.69
   8  12  -1   -0.16    0.60
   8 -12   1    1.18    0.54
   8 -12  -1    1.25    0.65
   8  12   1    0.80    0.67
  -8 -12   1    1.00    0.64
   8 -12  -1    0.06    0.61
  -8 -12   1    0.43    0.63
   8 -12  -1    1.34    0.56
   0 -13   1    0.35    0.41
   0  13   1    0.32    0.40
   0 -13   1    0.30    0.47
   0 -13  -1   -0.58    0.51
   0 -13   1   -1.06    0.41
   0  13  -1    0.73    0.46
   0 -13  -1    0.01    0.39
   0 -13  -1   -0.01    0.49
   1 -13   1    0.66    0.41
  -1 -13  -1    0.40    0.53
  -1  13   1   -0.18    0.40
   1 -13   1    0.28    0.56
   1  13  -1    0.10    0.45
  -1 -13  -1    0.02    0.50
  -1 -13  -1    0.12    0.36
   1 -13   1    0.25    0.53
  -1 -13  -1    0.06    0.44
   1 -13  -1    0.19    0.56
  -1 -13   1    0.20    0.49
  -1 -13   1    0.45    0.43
   1  13   1    0.42    0.45
   1 -13  -1    0.28    0.38
   1 -13  -1    0.23    0.56
  -1 -13   1   -0.45    0.42
   2 -13   1    0.27    0.53
   2 -13   1    0.51    0.53
  -2 -13  -1    0.55    0.51
  -2 -13  -1    0.36    0.51
   2 -13   1   -0.13    0.32
  -2 -13  -1   -0.15    0.47
  -2 -13  -1   -0.31    0.43
   2  13  -1   -0.05    0.44
   2 -13   1   -0.03    0.34
  -2  13   1    0.00    0.38
   2  13   1   -0.04    0.46
   2 -13  -1   -0.75    0.48
   2 -13  -1    0.61    0.41
  -2 -13   1   -0.02    0.50
   2 -13  -1    0.40    0.59
   2 -13  -1    0.97    0.43
  -2 -13   1    0.01    0.40
  -2 -13   1    0.47    0.43
  -2 -13   1    0.16    0.46
   3 -13   1    0.44    0.40
  -3  13   1    0.62    0.41
  -3 -13  -1    0.97    0.52
   3 -13   1    0.22    0.57
   3 -13   1    0.44    0.61
  -3 -13  -1    0.52    0.51
  -3 -13  -1    1.40    0.51
   3 -13   1    0.74    0.59
  -3 -13  -1    0.64    0.54
   3  13  -1    1.43    0.57
   3 -13  -1    0.74    0.45
   3  13   1    0.74    0.56
   3 -13  -1    1.15    0.58
  -3 -13   1    0.36    0.49
   3 -13  -1    1.59    0.70
  -3 -13   1    1.55    0.53
   3 -13  -1    1.17    0.44
  -3 -13   1    0.59    0.55
  -3 -13   1    1.01    0.56
   4 -13   1    2.47    0.75
   4  13  -1    0.74    0.57
   4 -13   1    2.73    0.75
   4 -13   1    1.46    0.46
  -4 -13  -1    0.84    0.48
  -4 -13  -1    1.63    0.53
  -4 -13  -1    1.11    0.56
  -4 -13  -1    0.75    0.57
  -4 -13   1    1.37    0.57
  -4 -13   1    1.20    0.49
  -4 -13   1    1.27    0.50
  -4 -13   1    0.65    0.53
   4 -13  -1    0.18    0.41
   4 -13  -1    1.01    0.66
   4 -13  -1    1.46    0.67
   4  13   1    0.47    0.50
  -5 -13  -1    0.46    0.42
   5 -13   1    0.31    0.58
  -5 -13  -1    0.37    0.43
   5  13  -1   -0.38    0.50
   5 -13   1    0.56    0.63
   5 -13   1    0.48    0.41
  -5 -13  -1    0.02    0.51
  -5 -13  -1   -0.51    0.48
   5 -13  -1    0.52    0.61
   5 -13  -1    0.50    0.64
  -5 -13   1    0.76    0.62
   5 -13  -1    0.28    0.42
  -5 -13   1    1.38    0.49
   5  13   1   -0.23    0.52
  -5 -13   1    0.88    0.48
  -5 -13   1   -0.29    0.51
   6  13  -1    0.76    0.62
   6 -13   1    1.47    0.51
  -6 -13  -1    1.56    0.50
   6 -13   1    2.28    0.75
   6 -13   1    0.11    0.56
  -6 -13  -1    1.34    0.66
  -6 -13  -1    1.34    0.68
  -6 -13   1    1.70    0.72
  -6 -13   1    0.17    0.54
   6 -13  -1    1.80    0.54
   6 -13  -1    0.78    0.66
   6  13   1    1.01    0.70
   6 -13  -1    1.20    0.69
  -7 -13  -1    0.22    0.67
   7 -13   1    1.24    0.52
   7 -13   1    0.03    0.58
   7  13  -1    1.04    0.68
  -7 -13  -1    1.12    0.65
   7 -13   1    1.14    0.71
   7 -13  -1    0.69    0.51
   7  13   1   -0.81    0.54
   7 -13  -1    1.09    0.69
  -7 -13   1    0.56    0.61
   7 -13  -1   -0.11    0.64
  -7 -13   1    0.85    0.63
   0 -14   1    6.22    0.83
   0 -14   1    5.84    0.89
   0 -14  -1    3.82    0.77
   0 -14  -1    5.21    0.90
   0 -14  -1    7.31    0.88
   0  14  -1    5.82    0.79
   0  14   1    5.87    0.77
   0 -14   1    5.90    0.86
  -1  14   1   -0.13    0.43
   1 -14   1   -0.41    0.35
  -1 -14  -1    0.17    0.56
   1  14  -1    0.38    0.49
  -1 -14  -1    0.21    0.58
  -1 -14  -1    0.79    0.51
   1 -14   1   -0.06    0.57
  -1 -14  -1    0.47    0.50
   1 -14   1    0.17    0.59
   1  14   1    0.08    0.49
   1 -14  -1    0.33    0.62
   1 -14  -1    0.14    0.53
   1 -14  -1   -0.27    0.39
  -1 -14   1    0.53    0.50
  -1 -14   1    0.16    0.56
  -1  14  -1    0.36    0.47
  -1 -14   1   -0.38    0.52
  -2 -14  -1   17.05    1.38
   2 -14   1   14.40    1.39
   2 -14   1   13.91    0.99
  -2 -14  -1   17.33    1.23
   2 -14   1   13.20    0.99
   2 -14   1   15.16    1.32
  -2 -14  -1   15.65    1.29
  -2 -14  -1   17.05    1.22
   2  14  -1   16.41    1.33
  -2  14   1   14.25    1.00
   2 -14  -1   15.08    1.32
  -2 -14   1   16.13    1.19
   2 -14  -1   16.36    1.44
  -2 -14   1   14.87    1.23
   2  14   1   14.66    1.25
  -2 -14   1   14.99    1.13
   2 -14  -1   14.52    1.06
   2 -14  -1   14.71    1.03
  -2  14  -1   15.97    1.07
  -2 -14   1   13.53    1.18
   3 -14   1    0.80    0.61
   3 -14   1    0.35    0.43
  -3 -14  -1    1.08    0.56
  -3 -14  -1    0.72    0.52
   3  14  -1    1.43    0.59
   3 -14   1    0.43    0.58
  -3  14   1    1.18    0.63
  -3 -14  -1    0.56    0.53
  -3 -14  -1    0.61    0.60
   3 -14  -1    0.41    0.47
   3 -14  -1    1.07    0.67
  -3 -14   1    0.80    0.55
   3  14   1    0.03    0.48
  -3 -14   1   -0.43    0.48
  -3 -14   1    0.08    0.58
   3 -14  -1    0.39    0.42
   3 -14  -1    0.05    0.57
  -3 -14   1    0.31    0.53
  -4 -14  -1    4.00    0.80
   4 -14   1    3.01    0.59
  -4 -14  -1    2.88    0.67
   4 -14   1    3.73    0.81
   4  14  -1    2.94    0.79
   4 -14   1    4.73    0.92
  -4 -14  -1    3.38    0.78
  -4 -14  -1    4.80    0.74
  -4 -14   1    3.38    0.76
  -4 -14   1    3.47    0.74
   4 -14  -1    2.27    0.75
  -4 -14   1    3.48    0.66
   4  14   1    4.48    0.83
  -4 -14   1    4.25    0.74
   4 -14  -1    4.67    0.73
   4 -14  -1    3.28    0.84
   5  14  -1    0.95    0.63
  -5 -14  -1    0.14    0.55
  -5 -14  -1    1.06    0.53
   5 -14   1    0.66    0.72
  -5 -14  -1    1.30    0.50
   5 -14   1    0.89    0.68
  -5 -14  -1    0.07    0.63
   5 -14   1    1.18    0.49
  -5 -14   1    0.67    0.58
   5  14   1    1.07    0.65
  -5 -14   1    0.10    0.57
   5 -14  -1    1.67    0.56
   5 -14  -1    1.94    0.78
   5 -14  -1    0.85    0.68
  -5 -14   1    0.66    0.49
   0  15   1    0.71    0.56
   0 -15  -1    0.73    0.69
   0 -15   1    0.30    0.58
   0  15  -1    0.18    0.51
   0 -15  -1    1.07    0.56
   0 -15  -1    0.32    0.57
   0 -15   1    0.94    0.50
   0 -15   1   -0.28    0.52
   1 -15   1    5.48    0.80
   1 -15   1    6.26    0.98
   1 -15   1    5.06    0.74
  -1 -15  -1    5.40    0.89
  -1 -15  -1    4.94    0.83
   1  15  -1    3.99    0.78
  -1  15   1    6.06    0.82
  -1 -15  -1    3.98    0.86
   1 -15   1    3.36    0.87
   1 -15  -1    5.84    0.81
   1  15   1    5.58    0.83
   1 -15  -1    4.31    0.73
  -1 -15   1    3.67    0.82
   1 -15  -1    6.92    1.01
   1 -15  -1    4.69    0.88
  -1 -15   1    3.79    0.74
  -1 -15   1    5.41    0.93
  -1  15  -1    3.77    0.73
  -2 -15  -1   -0.16    0.59
  -2 -15  -1    0.70    0.53
  -2 -15  -1    1.13    0.62
   2 -15   1    0.47    0.43
  -2 -15  -1    0.90    0.56
   2  15  -1    0.12    0.56
   2 -15   1    0.71    0.63
   2 -15   1    0.32    0.62
  -2  15   1    0.48    0.47
   2 -15   1    0.75    0.46
  -2 -15   1    0.46    0.55
   2 -15  -1    0.81    0.75
  -2  15  -1    0.62    0.51
  -2 -15   1    0.67    0.59
   2 -15  -1    0.09    0.62
  -2 -15   1    0.19    0.60
   2 -15  -1    0.35    0.45
   2 -15  -1    0.41    0.47
   2  15   1    0.00    0.53
   3 -15   1   -0.12    0.67
   3 -15   1    2.75    0.82
   3  15  -1    1.49    0.67
  -3 -15  -1    1.62    0.64
  -3 -15  -1    1.17    0.67
  -3 -15  -1    1.01    0.62
   3 -15   1    0.25    0.46
  -3 -15  -1    0.84    0.62
  -3 -15   1    1.08    0.63
  -3 -15   1    1.51    0.63
   3 -15  -1    1.04    0.76
  -3  15  -1    1.79    0.58
  -3 -15   1    0.84    0.61
   3 -15  -1    1.58    0.73
   3  15   1    0.82    0.67
   3 -15  -1    1.35    0.56
  -3 -15   1    1.54    0.64
   0   0  -2   -0.25    0.05
   0   0   2   -0.20    0.03
   2   0   2  736.31   20.86
  -2   0   2  916.19   20.58
   2   0  -2  883.60   20.53
   2   0  -2  752.23   20.40
  -2   0  -2  805.40   20.60
   2   0  -2  871.67   20.31
  -2   0   2  892.07   20.56
   3   0   2  127.49    3.44
  -3   0  -2  129.11    3.36
   3   0  -2  133.88    3.34
   3   0   2  132.33    3.44
   3   0  -2  129.79    3.46
   3   0  -2  132.60    3.31
   3   0  -2  131.43    3.29
   3   0   2  135.93    3.31
  -3   0   2  135.83    3.29
   3   0   2  131.62    3.44
   3   0  -2  132.39    3.38
   3   0   2  140.88    3.33
   4   0   2    7.02    0.31
   4   0  -2    6.94    0.29
  -4   0   2    6.52    0.33
   4   0   2    7.39    0.47
   4   0   2    7.46    0.46
   4   0  -2    6.88    0.50
   4   0  -2    7.48    0.44
   4   0  -2    6.30    0.34
   4   0   2    6.98    0.30
   4   0  -2    6.65    0.35
  -4   0  -2    6.12    0.38
   4   0   2    6.67    0.46
   5   0   2    5.55    0.47
   5   0  -2    5.76    0.47
  -5   0   2    5.47    0.34
   5   0   2    5.65    0.49
   5   0   2    6.46    0.54
   5   0  -2    5.59    0.33
   5   0  -2    7.05    0.60
   5   0  -2    6.02    0.37
  -5   0  -2    5.61    0.39
   6   0  -2  236.98    6.05
   6   0   2  240.65    6.29
   6   0  -2  242.63    6.32
  -6   0  -2  232.55    6.05
  -6   0   2  241.16    6.13
   6   0  -2  239.23    6.16
   6   0   2  238.30    6.25
   6   0   2  244.70    6.21
  -6   0   2  242.22    5.99
  -6   0  -2  239.40    6.05
   7   0   2   13.28    0.80
   7   0   2   11.54    0.77
  -7   0   2   13.28    0.58
   7   0  -2   12.87    0.63
  -7   0  -2   13.01    0.64
  -7   0   2   12.59    0.67
  -7   0  -2   12.98    0.63
   7   0  -2   12.69    0.81
   7   0   2   12.69    0.73
   7   0  -2   14.04    0.75
  -8   0   2    7.96    0.60
   8   0  -2    7.01    0.75
  -8   0  -2    8.06    0.56
   8   0   2    8.44    0.81
  -8   0  -2    8.97    0.56
   8   0   2    8.96    0.73
  -8   0   2    7.30    0.50
   8   0   2    8.15    0.75
   8   0  -2    9.35    0.68
   8   0  -2    9.01    0.57
  -9   0   2    1.77    0.34
   9   0   2    2.50    0.55
   9   0   2    2.28    0.55
   9   0  -2    1.83    0.47
   9   0  -2    2.27    0.56
   9   0  -2    2.56    0.41
  -9   0  -2    1.47    0.37
   9   0   2    1.90    0.45
  -9   0   2    1.26    0.38
  -9   0  -2    2.03    0.37
  10   0   2    6.05    0.69
 -10   0  -2    7.61    0.65
  10   0  -2    9.18    0.82
 -10   0   2    7.19    0.58
 -10   0   2    8.58    0.72
  10   0  -2    8.75    0.99
  10   0   2    6.16    0.78
  10   0  -2    8.94    0.66
 -11   0   2    5.36    0.57
  11   0   2    4.28    0.66
  11   0  -2    6.33    0.94
  11   0  -2    5.64    0.75
  11   0   2    5.83    0.80
 -11   0  -2    6.34    0.62
  12   0   2    3.65    0.76
  12   0  -2    3.69    0.70
  12   0  -2    4.36    0.92
  12   0   2    3.12    0.62
   0  -1   2   -1.30    0.07
   0  -1  -2   -1.35    0.06
   0   1   2   -1.38    0.06
  -1  -1  -2   87.38    2.28
  -1  -1  -2   90.26    2.23
   2  -1   2  302.75    7.80
  -2  -1  -2  310.94    7.79
   2   1  -2  323.96    7.76
   2  -1   2  319.57    7.82
   2  -1   2  327.69    7.77
  -2  -1   2  318.68    7.95
   2  -1  -2  320.36    7.93
   2  -1  -2  321.94    7.96
   2   1   2  335.99    7.98
   2  -1  -2  329.88    7.89
   2   1   2  314.53    8.01
   2  -1  -2  331.73    7.87
   3   1  -2  346.25    8.41
   3   1  -2  345.06    8.55
   3  -1   2  354.55    8.60
   3  -1   2  354.03    8.45
  -3  -1  -2  335.23    8.49
   3   1  -2  344.00    8.52
   3  -1   2  336.10    8.52
   3  -1   2  340.28    8.53
   3   1   2  351.56    8.57
   3  -1  -2  344.65    8.50
   3   1   2  341.42    8.59
   3  -1  -2  343.68    8.59
  -3  -1   2  328.18    8.48
   3  -1  -2  352.84    8.45
   3  -1  -2  353.33    8.45
   3   1   2  337.70    8.49
   3  -1  -2  354.42    8.46
  -3   1  -2  350.36    8.44
   4  -1   2    4.87    0.32
   4  -1   2    4.46    0.42
   4   1  -2    5.06    0.31
   4   1  -2    4.33    0.26
   4   1  -2    4.36    0.41
  -4  -1  -2    4.04    0.35
   4   1  -2    4.05    0.41
   4  -1   2    4.92    0.42
   4  -1   2    5.17    0.44
  -4   1  -2    4.36    0.29
   4  -1  -2    5.82    0.49
  -4  -1   2    5.00    0.36
   4  -1  -2    4.73    0.35
   4   1   2    4.01    0.31
  -4  -1   2    4.47    0.39
   4  -1  -2    4.87    0.30
   4  -1  -2    4.45    0.33
   4   1   2    4.80    0.45
   4  -1  -2    4.77    0.31
   4   1   2    4.58    0.41
   5  -1   2   34.47    1.22
   5  -1   2   36.73    1.09
   5  -1   2   35.24    1.23
   5   1  -2   34.82    1.29
   5   1  -2   37.08    1.25
  -5   1   2   36.74    0.95
  -5  -1  -2   35.94    1.16
  -5  -1  -2   37.69    1.17
   5  -1   2   35.66    1.25
   5   1  -2   35.51    0.94
   5   1  -2   36.29    1.11
   5   1   2   37.97    1.09
   5  -1  -2   36.63    1.07
   5   1   2   35.08    1.24
   5  -1  -2   36.78    1.16
   5  -1  -2   36.64    1.12
  -5  -1   2   37.97    1.24
   5   1   2   36.47    1.31
   5  -1  -2   35.89    1.29
  -5  -1   2   35.11    1.13
  -5   1  -2   35.60    1.07
   5  -1  -2   36.41    1.13
  -6  -1  -2   78.33    2.26
  -6  -1  -2   81.42    2.27
   6  -1   2   80.80    2.38
  -6   1   2   79.81    2.05
   6  -1   2   82.92    2.17
   6   1  -2   79.66    2.36
   6   1  -2   76.63    2.43
   6   1  -2   80.14    2.22
   6  -1   2   79.28    2.41
   6  -1   2   76.28    2.33
   6   1   2   80.77    2.40
  -6   1  -2   79.15    2.20
  -6  -1   2   82.22    2.37
   6   1   2   78.61    2.46
  -6  -1   2   84.52    2.27
   6  -1  -2   81.23    2.24
   6  -1  -2   81.79    2.50
   6  -1  -2   80.22    2.16
   6   1   2   81.10    2.13
   6  -1  -2   82.69    2.32
   6  -1  -2   85.16    2.27
   7   1  -2    8.38    0.51
   7  -1   2    7.55    0.65
   7  -1   2    8.26    0.44
   7   1  -2    7.29    0.71
  -7   1   2    7.66    0.51
   7   1  -2    8.60    0.64
  -7  -1  -2    7.58    0.55
   7  -1   2    8.70    0.73
  -7  -1  -2    7.63    0.55
   7  -1   2    7.48    0.63
  -7   1   2    8.16    0.39
   7   1   2    7.88    0.65
  -7  -1   2    6.83    0.49
   7  -1  -2    7.55    0.50
  -7  -1   2    7.04    0.59
  -7   1  -2    7.22    0.46
   7  -1  -2    6.84    0.44
   7  -1  -2    7.57    0.53
   7  -1  -2    6.94    0.44
   7   1   2    8.78    0.75
   7  -1  -2    7.84    0.73
  -8  -1  -2    4.22    0.48
   8  -1   2    3.99    0.55
   8   1  -2    3.97    0.54
  -8  -1  -2    5.86    0.55
   8  -1   2    4.70    0.62
  -8   1   2    5.15    0.50
   8  -1   2    3.55    0.50
   8   1  -2    4.42    0.46
  -8   1   2    4.91    0.37
   8   1  -2    4.08    0.63
   8   1   2    3.14    0.52
   8  -1  -2    4.35    0.60
   8  -1  -2    4.15    0.46
   8  -1  -2    4.67    0.51
  -8  -1   2    4.17    0.51
   8   1   2    3.79    0.50
   8  -1  -2    4.64    0.41
  -8  -1   2    4.39    0.45
  -8   1  -2    3.45    0.38
   9  -1   2    4.46    0.61
   9   1  -2    5.40    0.66
   9  -1   2    4.87    0.63
   9   1  -2    4.30    0.71
  -9  -1  -2    6.53    0.60
  -9  -1  -2    6.67    0.60
   9  -1   2    3.12    0.59
  -9   1   2    4.93    0.42
  -9   1   2    5.00    0.53
   9   1  -2    4.95    0.54
  -9   1  -2    5.19    0.48
   9   1   2    4.59    0.60
   9  -1  -2    5.43    0.54
  -9  -1   2    5.43    0.51
  -9  -1   2    4.46    0.57
   9  -1  -2    3.99    0.68
   9   1   2    5.02    0.69
   9  -1  -2    5.20    0.60
  10   1  -2    0.48    0.32
  10  -1   2    1.28    0.49
  10  -1   2    1.43    0.52
 -10   1   2    0.64    0.28
 -10  -1  -2    0.54    0.36
  10   1  -2    0.89    0.48
 -10  -1  -2    0.25    0.33
  10  -1   2    1.20    0.42
  10   1  -2    1.35    0.57
  10   1   2    1.50    0.44
 -10  -1   2    0.91    0.39
  10  -1  -2    0.41    0.46
 -10   1  -2    0.65    0.32
 -10  -1   2    1.02    0.37
  10  -1  -2    0.74    0.42
  10   1   2    1.27    0.53
  10  -1  -2    0.94    0.34
  11   1  -2    4.06    0.80
 -11  -1  -2    2.49    0.48
  11  -1   2    2.34    0.54
  11  -1   2    2.44    0.69
  11  -1   2    2.14    0.57
  11   1  -2    3.20    0.62
 -11   1  -2    3.07    0.48
  11   1   2    2.27    0.54
  11  -1  -2    2.21    0.69
  11  -1  -2    3.61    0.76
 -11  -1   2    2.14    0.50
  11  -1  -2    2.81    0.59
  11   1   2    4.29    0.76
 -11  -1   2    2.75    0.48
  12  -1   2    3.27    0.65
  12  -1   2    2.71    0.67
  12   1  -2    3.71    0.75
  12  -1  -2    2.80    0.64
  12   1   2    3.22    0.72
  12  -1  -2    1.24    0.68
  12   1   2    3.53    0.64
  -1  -2  -2    7.78    0.34
  -1   2   2    7.74    0.31
   1  -2   2    8.19    0.38
  -1  -2  -2    7.28    0.33
  -1   2   2    7.61    0.24
  -1  -2  -2    7.12    0.40
   1  -2  -2    7.28    0.36
   1  -2  -2    7.70    0.28
   1   2   2    6.32    0.36
  -1  -2   2    6.32    0.38
  -2  -2  -2  121.64    3.02
   2  -2   2  120.55    3.11
   2   2  -2  118.28    3.10
   2  -2   2  117.46    3.13
  -2  -2  -2  122.46    3.14
   2  -2   2  121.89    3.09
   2   2   2  120.28    3.12
   2  -2  -2  124.24    3.07
   2  -2  -2  120.36    3.02
   2   2   2  116.55    3.08
   2  -2  -2  124.68    3.21
   2  -2  -2  117.09    3.08
  -2  -2   2  111.19    3.07
   3  -2   2   17.61    0.66
  -3  -2  -2   17.32    0.69
   3  -2   2   17.17    0.70
   3  -2   2   16.34    0.68
   3   2  -2   16.25    0.63
  -3  -2  -2   16.64    0.52
  -3  -2  -2   17.18    0.68
   3  -2   2   15.80    0.65
   3   2  -2   16.87    0.69
   3   2  -2   16.22    0.71
  -3  -2   2   16.32    0.69
   3   2   2   15.95    0.65
   3   2   2   15.77    0.71
   3  -2  -2   16.97    0.60
   3  -2  -2   16.19    0.61
   3  -2  -2   17.24    0.52
  -3  -2   2   16.73    0.68
   3  -2  -2   16.91    0.65
   3  -2  -2   17.06    0.70
   4   2  -2   17.70    0.78
   4   2  -2   18.34    0.79
  -4  -2  -2   17.86    0.73
   4  -2   2   17.27    0.73
   4   2  -2   18.23    0.66
   4  -2   2   17.66    0.69
   4  -2   2   17.90    0.72
   4  -2   2   17.98    0.72
  -4  -2  -2   15.98    0.71
  -4  -2  -2   16.71    0.52
  -4  -2   2   18.80    0.79
   4  -2  -2   17.88    0.71
   4  -2  -2   16.48    0.75
   4   2   2   16.82    0.76
   4  -2  -2   19.48    0.67
   4   2   2   18.58    0.72
   4   2   2   18.21    0.83
  -4  -2   2   18.59    0.74
   4  -2  -2   18.72    0.63
   4  -2  -2   17.75    0.67
   5  -2   2    5.68    0.48
   5   2  -2    6.42    0.38
  -5  -2  -2    6.56    0.51
   5   2  -2    6.88    0.42
   5  -2   2    6.00    0.51
  -5  -2  -2    5.85    0.49
   5  -2   2    6.08    0.42
   5   2  -2    6.85    0.60
   5  -2   2    7.30    0.57
   5   2  -2    6.15    0.52
  -5   2  -2    6.40    0.34
  -5  -2   2    6.64    0.50
   5   2   2    6.21    0.52
  -5  -2   2    6.62    0.54
   5   2   2    6.25    0.41
   5  -2  -2    7.01    0.59
   5   2   2    5.49    0.54
   5  -2  -2    7.37    0.44
   5  -2  -2    6.32    0.41
   5  -2  -2    6.37    0.43
   5  -2  -2    6.87    0.40
   6   2  -2   70.40    2.22
   6  -2   2   69.88    2.15
   6  -2   2   67.81    1.98
   6   2  -2   69.29    1.87
   6   2  -2   69.72    1.99
   6  -2   2   69.71    2.10
   6  -2   2   68.85    2.12
  -6  -2  -2   69.98    2.08
   6   2  -2   67.81    2.15
  -6  -2  -2   70.79    2.08
  -6   2  -2   64.36    1.82
   6   2   2   66.79    1.90
   6   2   2   66.86    2.15
   6  -2  -2   69.76    1.97
  -6  -2   2   66.00    2.07
   6  -2  -2   67.48    1.95
   6  -2  -2   68.59    1.90
  -6  -2   2   65.08    1.99
   6  -2  -2   70.94    2.17
   6   2   2   67.63    2.08
   6  -2  -2   70.43    1.96
   7  -2   2   15.46    0.80
   7  -2   2   14.56    0.81
  -7   2   2   14.96    0.48
   7   2  -2   14.51    0.91
  -7  -2  -2   16.12    0.80
   7   2  -2   14.73    0.83
  -7  -2  -2   15.58    0.79
   7  -2   2   16.81    0.70
   7   2  -2   14.84    0.48
   7  -2   2   15.29    0.86
   7   2  -2   14.08    0.70
   7  -2  -2   14.79    0.70
   7   2   2   14.54    0.81
   7  -2  -2   15.05    0.72
   7  -2  -2   15.81    0.72
   7  -2  -2   15.29    0.64
  -7   2  -2   14.67    0.60
  -7  -2   2   14.33    0.76
   7  -2  -2   15.07    0.89
   7   2   2   14.97    0.91
   7   2   2   15.03    0.60
  -7  -2   2   14.76    0.81
   8  -2   2   18.12    0.95
   8  -2   2   17.45    1.00
  -8   2   2   18.31    0.63
  -8  -2  -2   19.56    0.93
   8  -2   2   18.03    0.96
   8   2  -2   19.44    0.87
   8   2  -2   18.20    1.07
  -8  -2  -2   19.33    0.95
  -8   2   2   18.24    0.79
   8   2  -2   19.88    1.02
   8  -2   2   19.26    0.79
   8  -2  -2   19.31    0.89
  -8   2  -2   18.19    0.75
   8  -2  -2   19.57    0.88
   8   2   2   19.00    0.65
   8  -2  -2   18.30    0.81
  -8  -2   2   18.27    0.96
   8   2   2   19.27    1.06
   8   2   2   18.40    0.96
   8  -2  -2   18.90    1.08
   8  -2  -2   19.54    0.75
  -8  -2   2   20.13    0.92
  -9   2   2    5.49    0.39
   9   2  -2    4.80    0.74
   9  -2   2    6.49    0.52
   9  -2   2    6.31    0.77
   9   2  -2    4.95    0.66
  -9  -2  -2    6.47    0.65
   9  -2   2    5.79    0.67
   9  -2   2    5.94    0.66
  -9  -2  -2    4.92    0.60
   9   2  -2    5.31    0.56
   9  -2  -2    5.26    0.50
   9  -2  -2    5.01    0.58
  -9  -2   2    5.37    0.62
   9  -2  -2    6.92    0.63
   9   2   2    4.77    0.63
  -9   2  -2    5.84    0.48
   9  -2  -2    4.38    0.68
   9   2   2    5.45    0.71
  -9  -2   2    5.12    0.55
  10  -2   2    1.02    0.42
 -10  -2  -2    1.60    0.46
  10   2  -2    1.51    0.50
 -10   2   2    1.49    0.28
  10   2  -2    1.42    0.37
 -10  -2  -2    1.14    0.40
  10  -2   2    0.40    0.40
  10  -2   2    1.56    0.55
  10  -2  -2    0.61    0.46
  10   2   2    1.63    0.55
  10  -2  -2    0.93    0.35
 -10  -2   2    0.98    0.40
  10  -2  -2    1.37    0.44
  10   2   2    0.55    0.39
 -10   2  -2    0.87    0.31
 -10  -2   2    1.60    0.47
  11   2  -2    1.80    0.57
  11  -2   2    0.71    0.55
  11  -2   2    1.91    0.51
  11  -2   2    1.91    0.52
 -11  -2  -2    1.82    0.49
  11   2  -2    1.08    0.46
 -11  -2  -2    1.37    0.48
 -11  -2   2    1.16    0.44
  11  -2  -2    1.31    0.48
  11   2   2    1.79    0.50
  11   2   2    1.37    0.55
  11  -2  -2    1.89    0.58
 -11  -2   2    1.48    0.49
  11  -2  -2    0.90    0.56
 -12  -2  -2    0.50    0.46
  12  -2   2    1.15    0.51
  12   2  -2    1.03    0.58
  12  -2   2    0.58    0.48
  12  -2   2    1.05    0.63
  12   2   2    0.95    0.46
 -12  -2   2    0.71    0.44
  12  -2  -2    1.19    0.64
  12   2   2    0.85    0.62
   0  -3  -2   29.88    0.95
   0   3   2   31.26    0.90
   0  -3   2   31.17    0.98
   0  -3  -2   29.97    0.94
   0  -3   2   30.56    0.97
   0  -3  -2   30.60    0.95
   0   3  -2   28.89    0.95
   0  -3   2   30.91    0.95
   0   3   2   30.86    0.95
   1  -3   2  824.88   20.08
   1  -3   2  835.87   20.11
   1   3  -2  811.68   20.10
  -1   3   2  787.60   20.13
  -1  -3  -2  842.56   20.05
  -1  -3  -2  854.27   20.41
  -1  -3  -2  830.49   20.04
   1  -3   2  825.37   20.10
   1  -3  -2  822.06   20.73
   1   3   2  855.03   20.51
  -1  -3   2  831.45   20.45
  -1  -3   2  852.21   20.80
   1   3   2  837.20   20.47
  -1  -3   2  848.12   20.44
   1  -3  -2  853.68   20.49
   1  -3  -2  845.33   20.50
  -2  -3  -2   26.15    0.82
  -2  -3  -2   27.42    0.80
   2  -3   2   27.81    0.91
   2  -3   2   25.63    0.93
   2   3  -2   25.57    0.91
  -2  -3  -2   26.74    0.95
  -2   3   2   26.73    0.76
  -2  -3  -2   27.15    0.94
   2  -3   2   26.97    0.93
   2  -3  -2   25.98    0.92
   2   3   2   26.16    0.95
  -2  -3   2   26.23    0.94
   2  -3  -2   26.98    0.91
  -2  -3   2   27.47    0.95
   2   3   2   30.45    0.97
   2  -3  -2   26.40    0.90
  -2  -3   2   27.41    0.85
   3   3  -2    6.79    0.48
  -3  -3  -2    6.49    0.34
   3  -3   2    6.55    0.46
   3  -3   2    7.05    0.47
  -3  -3  -2    6.58    0.30
   3  -3   2    6.71    0.39
  -3  -3  -2    7.00    0.48
  -3  -3  -2    6.60    0.49
   3   3  -2    7.18    0.47
   3  -3   2    7.37    0.46
  -3  -3   2    6.69    0.48
   3  -3  -2    6.73    0.45
   3   3   2    6.08    0.47
   3   3   2    7.50    0.55
   3  -3  -2    7.57    0.46
  -3  -3   2    6.32    0.46
  -3  -3   2    6.79    0.35
   3  -3  -2    7.46    0.46
   3  -3  -2    6.85    0.41
   4  -3   2    1.57    0.27
  -4  -3  -2    1.38    0.34
  -4  -3  -2    1.43    0.33
   4  -3   2    2.12    0.30
   4  -3   2    1.89    0.33
   4   3  -2    1.11    0.27
  -4  -3  -2    1.67    0.18
   4  -3   2    1.87    0.31
   4   3  -2    1.22    0.34
   4  -3   2    1.91    0.28
   4  -3  -2    1.40    0.29
  -4  -3   2    1.92    0.20
   4  -3  -2    1.77    0.20
  -4  -3   2    1.57    0.33
   4   3   2    1.20    0.28
   4  -3  -2    1.21    0.25
   4  -3  -2    1.35    0.28
  -4  -3   2    1.69    0.34
   4  -3  -2    1.56    0.30
   4   3   2    1.33    0.36
   5   3  -2    9.03    0.65
   5   3  -2    9.32    0.52
  -5  -3  -2    9.59    0.62
   5  -3   2    9.79    0.58
  -5  -3  -2    9.72    0.64
   5  -3   2   10.09    0.57
   5  -3   2    9.68    0.62
   5  -3   2    9.34    0.55
  -5  -3   2    9.97    0.66
   5   3   2    9.51    0.55
   5  -3  -2    9.94    0.54
   5  -3  -2   10.51    0.62
   5  -3  -2    9.88    0.46
   5  -3  -2    9.41    0.56
  -5  -3   2   11.39    0.64
   5  -3  -2    9.81    0.54
   5   3   2    9.82    0.67
   6   3  -2    0.94    0.38
   6  -3   2    1.55    0.32
   6   3  -2    1.48    0.26
  -6  -3  -2    1.71    0.37
   6  -3   2    1.47    0.36
  -6  -3  -2    1.59    0.37
   6  -3   2    1.35    0.30
   6  -3   2    1.45    0.31
   6   3  -2    1.41    0.30
   6   3   2    1.67    0.36
   6  -3  -2    1.30    0.29
   6   3   2    1.22    0.27
  -6  -3   2    1.21    0.35
   6  -3  -2    1.37    0.30
   6  -3  -2    1.20    0.36
   6  -3  -2    1.69    0.26
   6  -3  -2    1.74    0.30
   6   3   2    1.89    0.41
  -6  -3   2    1.56    0.36
   7  -3   2    2.97    0.44
  -7  -3  -2    2.98    0.47
   7   3  -2    3.48    0.53
   7  -3   2    3.12    0.40
   7  -3   2    2.32    0.42
   7   3  -2    2.65    0.38
  -7  -3  -2    3.00    0.45
   7   3  -2    2.41    0.29
   7  -3   2    2.51    0.44
   7  -3  -2    3.18    0.38
   7  -3  -2    2.41    0.37
   7  -3  -2    3.42    0.38
  -7  -3   2    3.18    0.44
   7   3   2    3.30    0.48
  -7  -3   2    2.90    0.46
   7  -3  -2    2.34    0.48
   7   3   2    2.02    0.47
  -7   3  -2    2.50    0.26
   7   3   2    3.28    0.36
   7  -3  -2    2.83    0.39
   8   3  -2    5.71    0.69
  -8  -3  -2    5.20    0.61
  -8   3   2    5.11    0.26
  -8  -3  -2    3.58    0.54
   8  -3   2    3.68    0.53
   8   3  -2    6.42    0.56
   8  -3   2    4.98    0.57
   8  -3   2    4.86    0.49
   8  -3   2    5.06    0.63
   8   3  -2    5.92    0.34
   8   3   2    4.37    0.40
  -8   3  -2    4.87    0.37
   8  -3  -2    4.46    0.48
   8  -3  -2    4.84    0.48
   8  -3  -2    5.20    0.53
   8  -3  -2    5.01    0.46
   8   3   2    4.62    0.64
   8   3   2    4.37    0.55
  -8  -3   2    4.09    0.59
  -8  -3   2    4.17    0.53
   8  -3  -2    4.17    0.64
   9  -3   2   20.77    1.16
  -9  -3  -2   22.80    1.12
   9   3  -2   21.23    1.17
   9  -3   2   21.19    0.94
  -9   3   2   20.76    0.68
   9  -3   2   20.08    1.07
   9  -3   2   21.43    1.12
  -9  -3  -2   21.62    1.10
   9   3  -2   21.96    1.01
   9  -3  -2   21.35    0.98
  -9   3  -2   20.65    0.83
   9   3   2   21.16    0.75
   9  -3  -2   22.65    0.98
   9   3   2   20.03    1.10
   9   3   2   21.77    1.22
   9  -3  -2   21.91    0.93
  -9  -3   2   21.56    1.15
  -9  -3   2   22.27    1.08
   9  -3  -2   22.10    1.01
   9  -3  -2   20.05    1.18
  10  -3   2    2.80    0.63
 -10  -3  -2    2.76    0.53
 -10   3   2    2.74    0.33
 -10  -3  -2    3.43    0.57
  10  -3   2    3.11    0.58
  10   3  -2    3.81    0.66
  10  -3   2    2.56    0.53
  10   3  -2    3.69    0.52
 -10  -3   2    2.84    0.57
 -10   3  -2    3.02    0.39
  10  -3  -2    2.76    0.66
  10   3   2    3.74    0.74
  10  -3  -2    4.43    0.56
  10   3   2    3.96    0.63
  10  -3  -2    2.98    0.49
 -10  -3   2    2.05    0.48
  11   3  -2    0.46    0.49
  11   3  -2    1.86    0.49
 -11  -3  -2    1.01    0.49
 -11  -3  -2    1.14    0.46
  11  -3   2    1.23    0.49
  11  -3   2    1.41    0.58
  11  -3   2    1.53    0.51
 -11  -3   2    0.77    0.43
  11  -3  -2    0.75    0.53
  11  -3  -2    2.04    0.52
  11   3   2    1.50    0.51
 -11  -3   2    2.13    0.54
  11   3   2    1.34    0.61
  11  -3  -2    1.60    0.67
  12  -3   2    0.67    0.53
 -12  -3  -2    2.17    0.53
  12  -3   2    1.26    0.51
  12   3  -2    0.78    0.56
 -12  -3  -2    2.40    0.59
  12  -3   2    0.95    0.49
 -12  -3   2    1.86    0.56
  12   3   2    1.66    0.51
  12  -3  -2    2.35    0.74
 -12  -3   2    0.87    0.50
  12   3   2    0.46    0.56
   0  -4   2   28.01    0.93
   0   4   2   27.58    0.88
   0  -4  -2   28.04    0.94
   0   4  -2   26.88    0.95
   0  -4  -2   26.49    0.94
   0  -4   2   27.22    0.94
   0  -4   2   28.08    0.95
   0   4   2   27.43    0.94
   0  -4  -2   25.38    0.90
  -1  -4  -2  221.74    5.56
   1  -4   2  225.20    5.61
  -1  -4  -2  222.58    5.62
   1  -4   2  221.74    5.63
  -1  -4  -2  223.63    5.64
   1   4  -2  221.54    5.63
  -1  -4  -2  220.60    5.56
  -1   4   2  212.19    5.53
   1  -4   2  220.81    5.63
  -1  -4   2  238.63    5.76
   1  -4  -2  224.33    5.62
  -1  -4   2  232.76    5.73
   1   4   2  228.28    5.70
  -1   4  -2  218.99    5.67
   1  -4  -2  226.99    5.74
  -1  -4   2  225.39    5.67
   1   4   2  214.97    5.73
   1  -4  -2  224.78    5.72
  -1  -4   2  222.91    5.69
   2  -4   2  149.57    3.96
  -2  -4  -2  150.36    3.83
  -2  -4  -2  153.13    3.82
   2  -4   2  147.65    3.92
  -2  -4  -2  146.26    3.96
   2   4  -2  155.15    3.96
  -2   4   2  148.00    3.78
   2  -4   2  151.14    3.96
  -2  -4  -2  148.38    3.95
  -2  -4   2  151.28    3.78
   2   4   2  146.45    3.91
  -2  -4   2  147.03    3.80
   2   4   2  146.54    3.89
   2  -4  -2  149.31    3.91
  -2  -4   2  151.06    3.91
   2  -4  -2  147.67    3.88
  -2  -4   2  144.19    3.91
   2  -4  -2  148.69    3.87
  -3   4   2   38.99    1.07
   3   4  -2   38.90    1.33
   3  -4   2   39.13    1.31
   3  -4   2   40.04    1.28
  -3  -4  -2   36.20    1.14
   3  -4   2   39.63    1.20
  -3  -4  -2   40.01    1.34
   3  -4   2   39.67    1.32
   3   4  -2   39.44    1.31
  -3  -4  -2   39.32    1.12
  -3  -4  -2   38.52    1.33
  -3  -4   2   40.29    1.34
   3  -4  -2   38.49    1.26
   3  -4  -2   40.31    1.30
  -3  -4   2   39.41    1.17
   3  -4  -2   38.51    1.31
   3   4   2   37.61    1.30
   3  -4  -2   40.66    1.30
   3   4   2   39.45    1.34
  -3  -4   2   40.40    1.35
  -4  -4  -2    3.80    0.46
   4   4  -2    5.21    0.48
   4   4  -2    5.14    0.52
   4  -4   2    4.82    0.48
  -4  -4  -2    5.92    0.56
   4  -4   2    5.38    0.50
   4  -4   2    5.57    0.41
  -4  -4  -2    5.11    0.33
   4  -4   2    6.28    0.52
  -4  -4  -2    4.67    0.27
  -4  -4   2    5.84    0.55
  -4  -4   2    4.82    0.32
   4  -4  -2    5.83    0.49
   4  -4  -2    5.77    0.52
  -4  -4   2    4.83    0.49
   4  -4  -2    4.52    0.42
   4   4   2    4.70    0.46
   4   4   2    6.40    0.61
   4  -4  -2    4.78    0.48
  -5  -4  -2   20.92    0.95
   5  -4   2   21.15    0.87
  -5  -4  -2   20.63    0.94
   5  -4   2   20.38    0.87
   5  -4   2   21.59    0.92
   5   4  -2   20.38    0.99
  -5  -4  -2   21.35    0.66
   5  -4   2   20.55    0.94
   5   4  -2   20.56    0.87
   5  -4  -2   22.04    0.88
  -5  -4   2   20.83    0.74
   5  -4  -2   21.45    0.89
  -5  -4   2   22.48    0.97
   5  -4  -2   22.31    0.97
   5   4   2   21.16    1.04
   5  -4  -2   23.11    0.96
  -5  -4   2   21.12    0.97
   5   4   2   22.47    0.93
  -6  -4  -2   31.01    1.27
   6  -4   2   33.34    1.24
  -6  -4  -2   31.28    1.25
   6  -4   2   31.62    1.19
   6   4  -2   28.11    1.25
   6   4  -2   31.02    1.13
   6  -4   2   30.71    1.23
   6  -4  -2   30.64    1.19
   6   4   2   30.97    1.32
   6  -4  -2   31.20    1.00
   6  -4  -2   30.07    1.13
   6   4   2   30.17    1.15
   6  -4  -2   31.01    1.25
   6  -4  -2   30.41    1.14
  -6  -4   2   31.59    1.24
  -6  -4   2   31.96    1.29
  -7  -4  -2   16.54    0.92
  -7  -4  -2   15.82    0.88
   7   4  -2   15.02    0.72
   7  -4   2   14.30    0.85
   7   4  -2   15.71    0.93
   7  -4   2   14.51    0.78
   7  -4   2   14.76    0.87
   7  -4   2   15.47    0.80
   7   4  -2   15.69    0.78
   7  -4  -2   14.52    0.66
   7   4   2   15.57    0.77
   7  -4  -2   16.29    0.80
   7  -4  -2   13.82    0.79
  -7  -4   2   15.01    0.87
   7   4   2   17.20    1.01
   7  -4  -2   13.91    0.73
   7   4   2   14.93    0.86
   7  -4  -2   14.92    0.88
  -7  -4   2   14.14    0.89
   8   4  -2   23.94    1.06
  -8  -4  -2   26.20    1.21
   8  -4   2   25.91    1.13
   8  -4   2   27.44    1.22
   8   4  -2   25.21    0.95
   8  -4   2   24.52    1.07
   8  -4   2   24.00    1.20
  -8  -4  -2   25.63    1.21
   8   4  -2   22.68    1.23
   8  -4  -2   25.92    0.99
   8   4   2   26.84    1.31
   8  -4  -2   25.91    1.11
  -8  -4   2   23.39    1.20
   8   4   2   24.04    1.16
   8  -4  -2   24.07    1.23
   8  -4  -2   24.32    1.02
   8   4   2   24.84    1.00
   8  -4  -2   24.47    1.08
  -8   4  -2   23.62    0.84
  -8  -4   2   25.11    1.17
   9   4  -2   16.15    0.88
   9  -4   2   15.02    0.86
   9  -4   2   15.67    0.99
   9  -4   2   14.80    0.98
   9   4  -2   16.18    0.66
   9   4  -2   17.02    1.13
  -9  -4  -2   14.63    0.96
  -9  -4  -2   15.34    1.00
   9  -4   2   16.51    0.92
   9   4   2   16.76    1.12
  -9  -4   2   14.15    1.00
  -9  -4   2   18.72    1.03
   9   4   2   16.66    0.76
   9  -4  -2   15.71    1.11
  -9   4  -2   16.94    0.70
   9  -4  -2   15.88    0.89
   9  -4  -2   15.56    0.89
   9   4   2   15.55    0.97
   9  -4  -2   16.50    0.82
   9  -4  -2   15.99    0.82
 -10  -4  -2    6.64    0.76
  10   4  -2    6.33    0.66
  10  -4   2    5.95    0.73
  10   4  -2    7.08    0.91
  10  -4   2    6.87    0.66
  10  -4   2    6.72    0.84
  10  -4   2    7.93    0.76
 -10  -4  -2    7.26    0.79
 -10   4  -2    6.31    0.49
 -10  -4   2    6.83    0.80
  10  -4  -2    8.22    0.96
  10  -4  -2    6.64    0.65
 -10  -4   2    7.50    0.79
  10   4   2    5.46    0.82
  10  -4  -2    6.91    0.70
  10   4   2    5.72    0.72
 -11  -4  -2    4.95    0.72
  11  -4   2    4.58    0.74
  11  -4   2    7.08    0.76
  11  -4   2    4.89    0.71
  11   4  -2    5.90    0.68
 -11  -4  -2    5.60    0.76
  11   4  -2    4.88    0.82
  11   4   2    5.95    0.91
 -11  -4   2    4.69    0.69
  11   4   2    4.73    0.70
 -11  -4   2    5.25    0.76
  11  -4  -2    4.74    0.65
  11  -4  -2    4.48    0.81
  12   4  -2   -0.23    0.53
 -12  -4  -2   -0.23    0.44
  12  -4   2   -0.38    0.45
  12  -4   2    0.05    0.42
  12  -4   2   -0.05    0.43
 -12  -4  -2    0.63    0.48
  12   4   2   -0.02    0.55
  12   4   2   -0.86    0.38
  12  -4  -2   -0.18    0.57
 -12  -4   2   -0.49    0.40
 -12  -4   2   -0.01    0.46
   0  -5   2    2.98    0.35
   0  -5  -2    2.52    0.32
   0   5  -2    3.06    0.36
   0  -5  -2    3.06    0.37
   0   5   2    3.53    0.36
   0  -5  -2    3.23    0.38
   0  -5  -2    2.43    0.33
   0   5   2    2.39    0.30
   0  -5   2    2.63    0.36
   0  -5   2    2.99    0.36
   0  -5   2    3.20    0.38
  -1   5   2   16.92    0.69
  -1  -5  -2   17.16    0.72
  -1  -5  -2   17.03    0.77
   1  -5   2   18.38    0.79
   1   5  -2   17.02    0.79
  -1  -5  -2   17.62    0.76
   1  -5   2   17.15    0.78
  -1  -5  -2   16.81    0.72
   1  -5   2   18.31    0.78
   1  -5  -2   16.65    0.67
   1  -5  -2   18.36    0.77
  -1  -5   2   16.68    0.75
  -1  -5   2   16.35    0.70
   1   5   2   18.00    0.75
   1  -5  -2   17.02    0.77
   1   5   2   16.03    0.75
   1  -5  -2   16.93    0.69
  -1  -5   2   16.92    0.78
  -1  -5   2   17.46    0.73
  -1   5  -2   17.03    0.71
   2  -5   2   11.67    0.66
  -2  -5  -2   12.95    0.60
   2  -5   2   12.15    0.55
  -2  -5  -2   12.09    0.69
  -2   5   2   12.80    0.56
  -2  -5  -2   12.55    0.58
  -2  -5  -2   12.05    0.65
   2  -5   2   12.58    0.67
   2  -5   2   13.33    0.68
   2   5  -2   11.57    0.65
  -2  -5   2   12.24    0.59
   2   5   2   12.13    0.65
   2  -5  -2   12.11    0.62
  -2  -5   2   12.86    0.67
   2  -5  -2   12.63    0.67
   2  -5  -2   11.56    0.66
   2  -5  -2   12.62    0.56
  -2  -5   2   12.55    0.58
  -2  -5   2   13.53    0.72
   2   5   2   13.69    0.70
   3   5  -2   13.00    0.73
  -3   5   2   12.56    0.53
  -3  -5  -2   13.19    0.56
   3   5  -2   12.13    0.69
  -3  -5  -2   13.20    0.75
  -3  -5  -2   13.87    0.72
   3  -5   2   13.10    0.71
  -3  -5  -2   13.24    0.58
   3  -5   2   12.23    0.67
   3  -5   2   14.21    0.61
   3  -5   2   12.38    0.69
   3  -5  -2   12.12    0.72
   3  -5  -2   12.16    0.67
   3   5   2   13.85    0.74
   3   5   2   13.45    0.72
  -3  -5   2   12.67    0.58
   3  -5  -2   12.95    0.68
  -3  -5   2   12.98    0.72
  -3  -5   2   12.77    0.57
  -3  -5   2   12.75    0.76
  -4   5   2    3.57    0.27
  -4  -5  -2    4.55    0.53
  -4  -5  -2    4.93    0.52
   4  -5   2    5.04    0.53
   4   5  -2    3.65    0.50
   4   5  -2    4.77    0.49
   4  -5   2    3.69    0.38
   4  -5   2    4.61    0.52
  -4  -5  -2    3.99    0.30
  -4  -5  -2    4.14    0.34
   4  -5   2    3.91    0.46
   4   5   2    4.64    0.54
   4  -5  -2    4.15    0.45
   4   5   2    4.34    0.47
  -4  -5   2    4.29    0.52
   4  -5  -2    3.29    0.43
   4  -5  -2    4.42    0.48
  -4  -5   2    4.66    0.54
  -4  -5   2    4.78    0.37
   4  -5  -2    3.66    0.46
   5  -5   2    7.02    0.52
   5  -5   2    7.70    0.63
   5   5  -2    5.42    0.60
   5   5  -2    6.46    0.57
  -5  -5  -2    6.64    0.66
  -5  -5  -2    6.81    0.38
   5  -5   2    6.26    0.60
   5  -5   2    5.94    0.60
  -5  -5  -2    6.17    0.62
   5  -5  -2    7.00    0.62
   5   5   2    5.82    0.63
   5  -5  -2    6.18    0.59
  -5  -5   2    6.02    0.59
  -5  -5   2    6.02    0.60
   5  -5  -2    7.61    0.59
   5  -5  -2    6.10    0.54
  -5  -5   2    6.83    0.38
   5   5   2    6.47    0.58
   6   5  -2   33.28    1.43
   6  -5   2   36.63    1.33
   6  -5   2   36.43    1.33
  -6  -5  -2   34.19    1.42
  -6  -5  -2   35.27    1.43
   6   5  -2   34.98    1.30
   6  -5   2   36.03    1.37
   6  -5   2   35.09    1.39
   6  -5  -2   35.57    1.32
  -6  -5   2   34.95    1.42
   6   5   2   34.44    1.50
   6  -5  -2   36.88    1.34
   6  -5  -2   36.38    1.38
   6  -5  -2   35.29    1.41
  -6  -5   2   36.27    1.46
   6   5   2   37.35    1.35
   7  -5   2    6.64    0.64
   7   5  -2    5.58    0.52
  -7  -5  -2    5.27    0.62
   7  -5   2    6.13    0.65
  -7  -5  -2    4.23    0.58
   7  -5   2    6.07    0.63
   7   5  -2    5.23    0.67
   7   5   2    6.33    0.58
  -7  -5   2    5.66    0.69
   7  -5  -2    4.97    0.63
   7   5   2    4.39    0.66
   7  -5  -2    6.50    0.58
  -7  -5   2    5.88    0.66
   7  -5  -2    6.67    0.62
   7  -5  -2    6.05    0.63
   8   5  -2   31.41    1.17
   8   5  -2   27.93    1.45
   8  -5   2   29.11    1.33
   8  -5   2   29.01    1.33
  -8  -5  -2   29.58    1.38
   8  -5   2   29.45    1.28
   8   5  -2   28.40    1.22
  -8  -5  -2   32.24    1.42
   8  -5  -2   28.84    1.36
   8   5   2   31.40    1.52
   8  -5  -2   30.08    1.21
   8  -5  -2   27.89    1.27
   8   5   2   30.63    1.21
  -8  -5   2   29.92    1.41
  -8  -5   2   30.61    1.39
   8   5   2   27.30    1.31
   8  -5  -2   30.61    1.25
   9   5  -2   12.85    1.13
  -9  -5  -2   13.40    1.08
   9  -5   2   13.01    0.94
   9  -5   2   15.36    0.92
  -9  -5  -2   14.67    1.02
   9  -5   2   13.61    0.97
   9   5  -2   13.18    0.85
   9  -5  -2   13.95    0.89
   9   5   2   12.60    0.92
   9  -5  -2   14.27    1.05
  -9  -5   2   13.61    1.09
   9  -5  -2   14.21    0.83
   9  -5  -2   13.41    0.86
   9   5   2   13.56    1.17
  -9   5  -2   14.49    0.63
  -9  -5   2   13.46    0.98
 -10  -5  -2    3.69    0.64
 -10  -5  -2    4.05    0.67
  10   5  -2    3.97    0.59
  10  -5   2    2.99    0.59
  10  -5   2    3.48    0.62
  10   5  -2    4.39    0.75
  10  -5   2    4.81    0.61
  10  -5  -2    4.86    0.76
 -10  -5   2    3.45    0.68
 -10  -5   2    3.82    0.65
  10  -5  -2    4.43    0.62
  10  -5  -2    3.08    0.54
  10   5   2    3.77    0.65
  10   5   2    3.42    0.72
  11  -5   2    1.34    0.55
  11   5  -2    1.99    0.51
 -11  -5  -2    1.52    0.56
  11  -5   2    1.69    0.57
  11   5  -2    1.21    0.62
 -11  -5  -2    1.31    0.58
  11  -5  -2    1.32    0.48
 -11  -5   2    1.11    0.56
  11   5   2    1.63    0.64
  11   5   2    2.37    0.59
  11  -5  -2    1.79    0.67
 -11  -5   2    1.41    0.55
  11  -5  -2    2.07    0.67
 -12  -5  -2    1.23    0.56
  12   5  -2    2.10    0.66
  12  -5   2    1.88    0.66
 -12  -5  -2    2.51    0.64
  12  -5   2    1.55    0.58
  12  -5  -2    0.87    0.58
 -12  -5   2    0.55    0.56
  12   5   2    1.28    0.63
 -12  -5   2    1.87    0.58
  12   5   2    2.33    0.63
   0  -6   2   56.45    1.79
   0  -6  -2   59.84    1.80
   0  -6   2   60.40    1.77
   0  -6  -2   56.32    1.79
   0  -6   2   57.61    1.79
   0   6   2   58.00    1.72
   0   6   2   55.49    1.78
   0  -6   2   58.18    1.82
   0  -6  -2   59.09    1.78
   0   6  -2   60.31    1.82
   0  -6  -2   58.59    1.83
  -1  -6  -2   72.39    2.22
  -1  -6  -2   75.67    2.17
  -1   6   2   74.68    2.15
   1  -6   2   74.60    2.21
   1   6  -2   71.55    2.21
   1  -6   2   75.57    2.26
   1  -6   2   74.98    2.09
  -1  -6  -2   75.53    2.18
  -1  -6  -2   73.52    2.20
   1  -6  -2   74.59    2.26
   1   6   2   72.75    2.17
  -1  -6   2   73.52    2.20
  -1   6  -2   78.89    2.20
  -1  -6   2   73.14    2.17
   1  -6  -2   74.11    2.22
   1  -6  -2   75.06    2.15
   1  -6  -2   75.09    2.12
  -1  -6   2   73.39    2.21
  -1  -6   2   80.43    2.27
   1   6   2   72.89    2.22
   2  -6   2    3.97    0.47
   2  -6   2    5.12    0.41
   2   6  -2    4.15    0.47
   2  -6   2    5.31    0.56
  -2   6   2    4.41    0.40
  -2  -6  -2    4.24    0.49
  -2  -6  -2    4.88    0.45
  -2  -6  -2    4.09    0.43
   2  -6   2    3.40    0.44
  -2  -6  -2    5.70    0.55
  -2  -6   2    3.99    0.42
  -2  -6   2    4.21    0.49
  -2  -6   2    3.94    0.42
   2   6   2    4.24    0.51
  -2  -6   2    6.41    0.57
   2   6   2    3.67    0.45
  -2   6  -2    3.74    0.40
   2  -6  -2    4.81    0.46
   2  -6  -2    4.16    0.39
   2  -6  -2    4.20    0.50
   2  -6  -2    5.13    0.54
  -3  -6  -2    9.96    0.70
   3  -6   2   10.44    0.67
   3  -6   2   10.76    0.68
   3  -6   2    9.95    0.55
  -3  -6  -2    8.90    0.68
   3  -6   2    9.09    0.64
  -3  -6  -2   10.51    0.56
   3   6  -2   11.20    0.71
  -3   6   2    9.80    0.51
   3   6  -2   11.53    0.71
  -3  -6  -2   10.60    0.55
   3  -6  -2   10.12    0.66
  -3  -6   2   10.23    0.57
   3  -6  -2   10.60    0.71
   3   6   2    9.86    0.66
   3  -6  -2   10.70    0.64
  -3  -6   2   10.45    0.68
   3   6   2    9.78    0.66
  -3  -6   2   10.38    0.56
  -3  -6   2    9.96    0.69
   3  -6  -2    9.88    0.50
  -4   6   2    2.34    0.27
   4   6  -2    2.65    0.48
  -4  -6  -2    3.18    0.32
   4   6  -2    2.13    0.39
   4  -6   2    3.18    0.38
  -4  -6  -2    1.75    0.30
   4  -6   2    2.90    0.43
   4  -6   2    3.29    0.49
  -4  -6  -2    2.50    0.45
   4  -6   2    3.11    0.48
  -4  -6  -2    2.67    0.45
   4  -6  -2    3.22    0.49
  -4  -6   2    2.83    0.33
  -4  -6   2    2.50    0.45
   4  -6  -2    2.65    0.46
   4   6   2    2.87    0.44
  -4  -6   2    3.92    0.54
   4  -6  -2    2.89    0.44
   4   6   2    2.89    0.49
  -5  -6  -2   11.59    0.50
   5  -6   2   10.32    0.75
   5  -6   2   11.61    0.67
  -5  -6  -2   12.96    0.81
   5   6  -2   12.63    0.83
   5   6  -2   12.07    0.74
  -5  -6  -2   11.39    0.55
  -5   6   2   11.03    0.48
   5  -6   2   10.34    0.69
  -5  -6  -2   12.55    0.83
   5  -6   2   10.97    0.77
   5  -6  -2   10.84    0.76
  -5  -6   2   11.01    0.53
   5  -6  -2   10.51    0.71
   5  -6  -2   11.33    0.70
  -5  -6   2   11.65    0.83
  -5  -6   2   11.45    0.77
   5  -6  -2   11.68    0.75
   5   6   2   11.29    0.85
   5   6   2   11.86    0.76
  -6  -6  -2   15.27    0.93
   6  -6   2   15.58    0.88
   6  -6   2   16.89    0.94
   6  -6   2   14.99    0.82
   6  -6   2   15.65    0.88
   6   6  -2   16.29    0.88
  -6  -6  -2   17.45    1.04
  -6  -6  -2   16.50    0.63
   6   6  -2   15.69    1.01
   6   6   2   15.91    0.89
   6   6   2   15.28    1.02
  -6  -6   2   17.87    0.97
   6  -6  -2   15.54    0.88
  -6  -6   2   15.71    0.95
  -6  -6   2   16.80    0.70
   6  -6  -2   16.29    0.87
   6  -6  -2   16.40    0.93
   6  -6  -2   15.69    0.90
   7   6  -2    1.07    0.35
   7  -6   2    1.52    0.46
  -7  -6  -2    1.01    0.45
   7   6  -2    1.34    0.52
   7  -6   2    0.75    0.36
  -7  -6  -2    0.83    0.45
   7  -6   2    0.58    0.38
   7  -6   2    0.25    0.31
   7  -6  -2    1.31    0.37
   7  -6  -2    0.92    0.38
  -7  -6   2    1.23    0.43
   7  -6  -2    0.52    0.34
   7   6   2    0.83    0.37
   7  -6  -2    2.16    0.45
  -7  -6   2    1.79    0.52
   7   6   2    1.55    0.50
  -8  -6  -2    5.90    0.74
  -8  -6  -2    6.10    0.74
   8  -6   2    6.33    0.72
   8   6  -2    6.28    0.61
   8  -6   2    7.70    0.78
   8  -6   2    6.82    0.72
   8   6  -2    5.85    0.79
   8  -6  -2    6.74    0.71
  -8  -6   2    6.47    0.75
  -8  -6   2    6.93    0.81
   8  -6  -2    6.58    0.73
   8   6   2    7.24    0.68
   8  -6  -2    6.92    0.77
   8  -6  -2    5.59    0.63
   8   6   2    6.75    0.88
  -9  -6  -2   -0.14    0.48
   9   6  -2    0.70    0.54
  -9  -6  -2    1.24    0.52
   9   6  -2    0.75    0.38
   9  -6   2    0.38    0.39
   9  -6   2    0.55    0.42
   9  -6   2    0.71    0.44
   9  -6  -2    0.87    0.39
   9  -6  -2    0.23    0.39
   9   6   2    0.18    0.55
  -9  -6   2    0.62    0.49
   9  -6  -2    0.21    0.41
  -9  -6   2    0.03    0.44
   9  -6  -2    0.30    0.36
   9   6   2    1.65    0.47
  10  -6   2    0.13    0.38
  10  -6   2    0.51    0.44
  10   6  -2    0.98    0.54
  10  -6   2    0.58    0.48
 -10  -6  -2   -0.10    0.46
  10   6  -2    0.05    0.35
 -10  -6  -2    1.44    0.55
  10  -6  -2    0.94    0.39
  10   6   2    0.86    0.55
  10  -6  -2    0.68    0.43
  10  -6  -2   -0.16    0.38
 -10  -6   2    0.08    0.44
 -10  -6   2   -0.35    0.46
  10  -6  -2    1.01    0.51
  10   6   2   -0.05    0.40
 -11  -6  -2    0.35    0.50
  11  -6   2    0.12    0.39
  11   6  -2    0.68    0.45
  11  -6   2   -0.62    0.43
  11   6  -2    0.96    0.60
  11  -6   2    0.05    0.43
 -11  -6  -2    0.56    0.55
  11   6   2    0.52    0.47
  11  -6  -2   -0.08    0.45
  11   6   2    0.11    0.55
 -11  -6   2    0.40    0.48
  11  -6  -2    0.48    0.42
  11  -6  -2    0.25    0.41
 -11  -6   2    0.07    0.51
   0   7   2   13.81    0.75
   0  -7  -2   13.23    0.77
   0  -7  -2   12.33    0.72
   0  -7   2   13.76    0.77
   0  -7   2   13.13    0.75
   0  -7   2   12.88    0.73
   0  -7  -2   12.24    0.70
   0  -7   2   12.63    0.68
   0  -7  -2   11.94    0.69
   0   7   2   12.89    0.66
   0   7  -2   12.51    0.71
   1  -7   2    0.31    0.33
   1  -7   2    0.81    0.35
   1   7  -2    0.74    0.32
  -1   7   2    1.17    0.29
  -1  -7  -2    0.78    0.32
   1  -7   2    1.25    0.30
  -1  -7  -2    1.78    0.37
  -1  -7  -2    1.59    0.37
  -1  -7  -2    1.47    0.36
   1   7   2    1.19    0.34
   1   7   2    1.15    0.34
  -1  -7   2    0.67    0.32
  -1  -7   2    1.03    0.34
   1  -7  -2    1.05    0.29
   1  -7  -2    0.76    0.26
  -1  -7   2    1.84    0.39
  -1  -7   2    0.93    0.33
   1  -7  -2    1.09    0.36
  -1   7  -2    0.73    0.29
   1  -7  -2    1.04    0.36
   2  -7   2    6.20    0.49
  -2   7   2    4.99    0.46
  -2  -7  -2    4.65    0.53
   2  -7   2    5.71    0.60
  -2  -7  -2    5.18    0.50
   2  -7   2    3.66    0.50
   2   7  -2    3.74    0.49
  -2  -7  -2    4.16    0.51
   2  -7   2    5.66    0.43
  -2  -7  -2    5.22    0.52
  -2  -7   2    4.84    0.54
  -2  -7   2    5.38    0.50
   2  -7  -2    4.77    0.57
   2  -7  -2    4.64    0.48
   2  -7  -2    5.55    0.48
  -2   7  -2    4.76    0.48
  -2  -7   2    4.65    0.51
  -2  -7   2    4.78    0.49
   2   7   2    4.53    0.53
   2   7   2    4.22    0.50
   2  -7  -2    4.99    0.54
   3  -7   2    1.07    0.40
   3   7  -2    0.95    0.33
  -3   7   2    1.11    0.27
  -3  -7  -2    0.69    0.27
  -3  -7  -2    1.04    0.40
  -3  -7  -2    1.19    0.37
  -3  -7  -2    0.92    0.30
   3  -7   2    0.47    0.34
   3  -7   2    1.18    0.28
   3  -7   2    1.26    0.38
   3   7  -2    0.96    0.39
   3  -7  -2    0.91    0.39
   3   7   2    1.16    0.37
   3  -7  -2    0.49    0.33
   3  -7  -2    1.23    0.32
  -3  -7   2    0.78    0.29
   3  -7  -2    1.43    0.27
  -3  -7   2    0.69    0.27
  -3  -7   2    0.64    0.34
  -3   7  -2    1.39    0.29
  -3  -7   2    0.77    0.38
   3   7   2    1.28    0.39
   4  -7   2   11.20    0.76
  -4  -7  -2    9.92    0.56
   4   7  -2   11.60    0.78
   4   7  -2   10.80    0.79
  -4  -7  -2    9.07    0.78
  -4  -7  -2   11.98    0.80
  -4   7   2   11.07    0.56
   4  -7   2   10.58    0.63
   4  -7   2   11.14    0.74
   4  -7   2   10.76    0.79
  -4  -7  -2   10.85    0.61
   4  -7  -2    9.92    0.72
  -4  -7   2   11.78    0.78
   4   7   2   10.50    0.87
  -4  -7   2   11.26    0.60
   4  -7  -2   11.03    0.80
  -4  -7   2   11.38    0.80
   4  -7  -2   10.07    0.66
  -4  -7   2   10.70    0.59
   4   7   2   11.03    0.75
   5  -7   2   16.44    0.97
  -5  -7  -2   16.77    0.69
  -5  -7  -2   18.06    0.99
   5   7  -2   16.48    1.00
   5   7  -2   17.25    0.93
   5  -7   2   16.91    0.83
   5  -7   2   16.36    0.93
  -5   7   2   16.38    0.69
  -5  -7  -2   16.66    0.73
  -5  -7  -2   17.89    1.02
   5  -7   2   15.94    0.91
  -5  -7   2   16.47    0.98
   5  -7  -2   16.37    0.91
  -5  -7   2   19.60    1.03
   5   7   2   17.87    1.05
   5  -7  -2   16.60    0.95
   5   7   2   18.53    0.99
   5  -7  -2   16.83    0.96
  -5  -7   2   15.48    0.71
   6   7  -2    5.59    0.73
   6  -7   2    6.47    0.70
   6   7  -2    6.67    0.66
   6  -7   2    6.11    0.62
  -6  -7  -2    5.90    0.75
   6  -7   2    6.66    0.70
  -6   7   2    5.56    0.39
  -6  -7  -2    6.29    0.46
   6  -7   2    5.89    0.68
  -6  -7  -2    5.16    0.67
   6   7   2    5.46    0.63
   6  -7  -2    5.88    0.64
  -6  -7   2    4.87    0.69
  -6  -7   2    4.86    0.64
   6  -7  -2    6.10    0.67
   6  -7  -2    6.09    0.65
   6   7   2    6.07    0.74
   6  -7  -2    6.04    0.69
  -6  -7   2    6.00    0.45
  -7   7   2   17.30    0.66
   7   7  -2   19.29    1.22
   7  -7   2   16.79    1.04
   7  -7   2   19.62    1.10
  -7  -7  -2   19.67    1.12
   7  -7   2   18.53    1.04
   7  -7   2   16.52    0.95
   7   7  -2   19.73    1.67
  -7  -7  -2   19.19    1.14
   7   7   2   18.28    1.17
   7  -7  -2   17.99    1.03
  -7  -7   2   17.48    1.14
   7  -7  -2   17.56    1.01
   7  -7  -2   19.95    1.10
   7  -7  -2   18.13    1.09
  -7  -7   2   17.90    1.10
   8  -7   2    0.79    0.41
  -8  -7  -2    1.32    0.54
  -8   7   2    0.96    0.20
  -8  -7  -2    1.39    0.57
   8  -7   2    1.46    0.49
   8   7  -2    1.09    0.54
   8  -7   2    0.46    0.44
  -8  -7   2    0.83    0.48
   8  -7  -2    0.78    0.41
   8  -7  -2    0.58    0.40
   8  -7  -2    0.41    0.39
  -8  -7   2    0.11    0.43
   8  -7  -2    0.05    0.42
   8   7   2    1.68    0.58
  -9  -7  -2    0.21    0.48
   9   7  -2   -0.13    0.48
   9  -7   2    0.73    0.47
   9  -7   2    0.72    0.44
   9  -7   2    0.55    0.44
  -9  -7  -2    0.73    0.49
  -9  -7   2    0.39    0.45
  -9  -7   2    0.77    0.52
   9  -7  -2    0.30    0.38
   9   7   2   -0.57    0.36
   9  -7  -2   -0.11    0.38
   9   7   2   -1.05    0.48
   9  -7  -2    0.79    0.45
   9  -7  -2    0.48    0.43
  10  -7   2    3.08    0.65
  10  -7   2    4.80    0.71
 -10  -7  -2    4.92    0.76
  10   7  -2    4.59    0.87
 -10  -7  -2    4.40    0.77
  10  -7   2    3.27    0.64
  10   7  -2    4.02    0.64
  10   7   2    5.61    0.92
  10  -7  -2    6.33    0.78
  10  -7  -2    3.63    0.65
  10   7   2    3.67    0.70
 -10  -7   2    3.69    0.72
  10  -7  -2    4.49    0.64
  10  -7  -2    4.92    0.80
 -10  -7   2    3.90    0.71
 -11  -7  -2    1.30    0.63
  11   7  -2    1.45    0.50
  11  -7   2    1.45    0.49
  11   7  -2    0.68    0.60
 -11  -7  -2    0.79    0.59
  11  -7   2    0.20    0.47
  11  -7   2   -0.04    0.45
  11  -7  -2    0.90    0.48
  11  -7  -2    1.48    0.53
 -11  -7   2    0.31    0.57
 -11  -7   2    0.54    0.49
  11  -7  -2    0.22    0.48
  11   7   2    1.15    0.54
  11   7   2    0.39    0.64
   0  -8   2    3.88    0.52
   0   8   2    5.28    0.52
   0  -8  -2    5.22    0.57
   0  -8   2    4.90    0.58
   0  -8  -2    4.78    0.52
   0   8   2    4.47    0.54
   0   8  -2    5.05    0.53
   0  -8  -2    4.24    0.52
   0  -8   2    3.89    0.46
   0  -8  -2    5.23    0.54
   1  -8   2    6.23    0.62
  -1   8   2    5.66    0.56
   1  -8   2    6.90    0.66
   1   8  -2    7.14    0.65
   1  -8   2    5.29    0.50
  -1  -8  -2    5.42    0.57
  -1  -8  -2    7.50    0.66
  -1   8   2    6.78    0.53
  -1  -8  -2    5.58    0.61
  -1  -8  -2    7.82    0.67
   1  -8  -2    6.90    0.54
   1  -8  -2    7.75    0.70
  -1  -8   2    6.44    0.61
  -1  -8   2    6.19    0.60
  -1  -8   2    7.44    0.64
  -1  -8   2    5.28    0.56
   1   8   2    7.08    0.65
  -1   8  -2    6.72    0.61
   1  -8  -2    6.74    0.69
   1   8   2    6.41    0.60
   1  -8  -2    7.90    0.63
  -2  -8  -2    4.38    0.51
   2  -8   2    4.80    0.44
  -2   8   2    4.28    0.47
  -2  -8  -2    3.42    0.50
   2   8  -2    4.11    0.54
   2  -8   2    4.04    0.43
  -2  -8  -2    3.41    0.45
  -2  -8  -2    4.17    0.55
   2  -8   2    3.86    0.54
   2  -8   2    3.39    0.53
  -2  -8   2    4.31    0.54
  -2  -8   2    2.97    0.44
  -2  -8   2    3.47    0.47
  -2  -8   2    3.75    0.51
   2  -8  -2    4.53    0.56
   2  -8  -2    3.56    0.53
   2   8   2    4.32    0.54
   2   8   2    4.78    0.57
  -2   8  -2    5.16    0.53
   2  -8  -2    4.35    0.52
   2  -8  -2    3.95    0.43
  -3  -8  -2    7.71    0.61
  -3  -8  -2    6.10    0.66
   3   8  -2    8.36    0.75
   3   8  -2    6.55    0.66
  -3   8   2    8.27    0.58
   3  -8   2    8.63    0.75
  -3  -8  -2    7.62    0.57
   3  -8   2    7.49    0.53
  -3  -8  -2    7.93    0.76
   3  -8   2    8.08    0.76
  -3  -8   2    6.71    0.69
   3  -8  -2    7.29    0.72
  -3  -8   2    7.32    0.63
   3   8   2    6.33    0.67
  -3  -8   2    6.83    0.58
   3  -8  -2    8.24    0.73
   3   8   2    6.50    0.67
  -3   8  -2    7.93    0.58
  -3  -8   2    6.18    0.67
   3  -8  -2    7.84    0.52
   3  -8  -2    7.70    0.66
  -4   8   2    6.20    0.50
  -4  -8  -2    5.09    0.50
   4  -8   2    4.01    0.56
  -4  -8  -2    3.95    0.58
   4   8  -2    4.98    0.65
  -4  -8  -2    6.04    0.53
   4  -8   2    5.00    0.51
   4  -8   2    4.47    0.61
   4  -8   2    5.26    0.63
  -4  -8  -2    5.01    0.65
   4   8   2    5.69    0.66
  -4  -8   2    5.68    0.53
  -4   8  -2    5.36    0.51
   4  -8  -2    5.09    0.66
  -4  -8   2    4.11    0.45
  -4  -8   2    5.33    0.68
   4  -8  -2    4.66    0.60
   4  -8  -2    5.35    0.59
  -4  -8   2    4.20    0.58
   5  -8   2    0.86    0.32
   5  -8   2    0.59    0.40
  -5  -8  -2    0.91    0.44
   5   8  -2    0.47    0.44
   5  -8   2    1.22    0.44
  -5  -8  -2    0.67    0.28
  -5  -8  -2    0.66    0.28
  -5  -8  -2    1.25    0.49
   5  -8   2    1.09    0.41
  -5   8   2    0.58    0.26
   5  -8  -2    0.22    0.39
   5  -8  -2    0.51    0.40
  -5  -8   2    0.75    0.43
  -5   8  -2    0.64    0.27
  -5  -8   2    0.99    0.42
   5   8   2    0.78    0.47
  -5  -8   2    0.10    0.24
   5  -8  -2   -0.02    0.30
   6  -8   2    5.34    0.69
   6  -8   2    6.11    0.63
  -6   8   2    5.60    0.46
   6   8  -2    4.80    0.71
  -6  -8  -2    5.71    0.76
   6  -8   2    5.07    0.69
   6  -8   2    5.04    0.66
  -6  -8  -2    5.68    0.50
  -6  -8  -2    6.14    0.55
  -6  -8  -2    5.31    0.73
   6  -8  -2    5.65    0.69
   6  -8  -2    5.28    0.64
   6   8   2    5.22    0.72
  -6  -8   2    5.31    0.75
  -6  -8   2    6.03    0.50
   6  -8  -2    4.54    0.67
  -6  -8   2    5.56    0.79
  -7  -8  -2   11.87    1.06
   7  -8   2   12.50    0.85
   7  -8   2   13.05    0.91
   7  -8   2   13.01    1.09
   7  -8   2   11.33    1.02
  -7  -8  -2   13.83    1.04
  -7   8   2   13.35    0.63
   7   8  -2   13.07    1.12
  -7  -8   2   13.37    1.02
   7  -8  -2   13.50    0.98
   7   8   2   12.87    1.17
   7  -8  -2   11.21    0.95
  -7  -8   2   13.90    1.03
   7  -8  -2   13.22    0.90
   8  -8   2    7.85    0.91
   8  -8   2    7.49    0.79
  -8  -8  -2    7.95    0.90
   8  -8   2    7.38    0.88
   8   8  -2    6.84    0.89
  -8  -8  -2    7.47    0.87
   8  -8  -2    7.72    0.81
   8  -8  -2    7.39    0.84
  -8  -8   2    7.11    0.85
  -8  -8   2    9.18    1.00
   8   8   2    8.53    1.02
   8  -8  -2    8.10    0.88
   9  -8   2    1.70    0.54
   9  -8   2    2.95    0.62
  -9  -8  -2    1.89    0.65
   9  -8   2    3.20    0.69
  -9  -8  -2    2.30    0.65
   9   8  -2    2.07    0.66
   9  -8  -2    1.94    0.54
   9  -8  -2    2.47    0.57
   9   8   2    2.12    0.69
   9  -8  -2    2.34    0.58
  -9  -8   2    1.26    0.59
   9  -8  -2    2.03    0.58
  -9  -8   2    2.34    0.63
 -10  -8  -2    3.03    0.74
 -10  -8  -2    4.86    0.84
  10   8  -2    4.55    0.70
  10  -8   2    4.20    0.74
  10  -8   2    3.90    0.76
  10  -8   2    4.75    0.73
  10   8  -2    5.70    0.98
  10   8   2    4.41    0.75
  10   8   2    4.26    0.85
  10  -8  -2    4.46    0.68
  10  -8  -2    4.61    0.83
  10  -8  -2    4.73    0.72
  10  -8  -2    3.34    0.68
 -10  -8   2    3.58    0.79
 -10  -8   2    4.92    0.79
   0  -9   2   10.29    0.75
   0  -9   2    9.41    0.79
   0  -9  -2    9.84    0.81
   0   9   2    9.38    0.69
   0  -9  -2    9.51    0.77
   0  -9  -2    9.19    0.74
   0   9   2   10.16    0.68
   0  -9  -2    9.68    0.83
   0  -9   2   10.13    0.69
   1  -9   2    2.08    0.47
  -1   9   2    2.49    0.46
  -1   9   2    2.66    0.41
  -1  -9  -2    2.54    0.48
  -1  -9  -2    2.90    0.51
   1  -9   2    3.10    0.55
  -1  -9  -2    2.41    0.49
   1  -9   2    2.97    0.44
  -1  -9  -2    2.69    0.47
   1  -9  -2    3.30    0.46
   1  -9  -2    2.95    0.53
  -1  -9   2    2.36    0.49
   1   9   2    3.12    0.49
   1  -9  -2    2.76    0.52
  -1  -9   2    2.84    0.49
  -1  -9   2    1.91    0.42
  -1   9  -2    3.05    0.48
   1  -9  -2    2.86    0.42
  -1  -9   2    2.99    0.52
  -2  -9  -2    6.05    0.63
  -2  -9  -2    5.45    0.61
   2  -9   2    6.43    0.58
   2  -9   2    5.92    0.69
  -2   9   2    6.68    0.61
   2  -9   2    8.07    0.54
   2  -9   2    6.13    0.69
  -2  -9  -2    6.74    0.72
  -2  -9  -2    7.08    0.64
  -2  -9   2    6.73    0.66
   2  -9  -2    7.09    0.75
  -2  -9   2    7.15    0.70
   2  -9  -2    6.89    0.59
  -2   9  -2    6.02    0.62
  -2  -9   2    6.34    0.68
   2  -9  -2    7.86    0.71
  -2  -9   2    6.69    0.65
   2   9   2    5.86    0.65
   2  -9  -2    6.58    0.73
   3  -9   2    8.02    0.79
  -3   9   2    7.91    0.62
  -3  -9  -2    8.40    0.81
  -3  -9  -2    9.02    0.67
  -3  -9  -2    8.80    0.84
  -3  -9  -2    9.89    0.75
   3  -9   2    8.49    0.54
   3  -9   2    8.84    0.67
   3   9  -2    9.72    0.88
   3  -9   2    7.40    0.78
   3  -9  -2    6.46    0.73
   3  -9  -2    7.64    0.57
  -3  -9   2    6.87    0.73
  -3  -9   2    8.36    0.69
   3  -9  -2    6.45    0.64
  -3  -9   2    7.52    0.73
  -3  -9   2    7.78    0.67
   3  -9  -2    6.85    0.74
   3   9   2    8.90    0.83
  -3   9  -2    7.88    0.66
   4   9  -2   15.14    1.03
   4  -9   2   12.64    0.92
   4  -9   2   14.91    0.79
  -4  -9  -2   14.68    0.82
   4  -9   2   14.60    0.97
  -4  -9  -2   13.86    0.97
  -4  -9  -2   16.03    0.81
  -4   9   2   13.17    0.77
  -4  -9  -2   14.35    1.00
  -4  -9   2   14.55    0.81
  -4  -9   2   14.24    0.80
   4  -9  -2   13.94    0.86
   4   9   2   14.61    0.96
  -4   9  -2   14.46    0.79
   4  -9  -2   14.29    0.72
  -4  -9   2   13.80    0.97
  -4  -9   2   14.93    1.00
   4  -9  -2   15.38    1.14
   4  -9  -2   12.96    0.95
  -5  -9  -2   17.78    0.84
   5   9  -2   14.51    1.06
   5  -9   2   16.52    1.05
  -5   9   2   17.52    0.84
   5  -9   2   18.39    1.11
  -5  -9  -2   17.16    1.16
   5  -9   2   19.50    1.10
  -5  -9  -2   18.20    0.88
  -5  -9  -2   17.36    1.13
   5  -9   2   18.54    0.94
   5  -9  -2   17.72    1.01
   5  -9  -2   18.10    1.17
  -5  -9   2   20.02    1.19
  -5   9  -2   18.35    0.89
   5  -9  -2   20.61    1.16
  -5  -9   2   16.23    1.07
  -5  -9   2   16.36    0.85
   5   9   2   19.27    1.18
  -6  -9  -2    3.56    0.45
  -6  -9  -2    3.62    0.42
   6   9  -2    3.12    0.66
  -6  -9  -2    3.80    0.67
   6  -9   2    2.65    0.58
   6  -9   2    3.12    0.61
   6  -9   2    2.30    0.57
   6  -9   2    3.60    0.54
  -6  -9  -2    3.01    0.61
  -6   9   2    2.89    0.40
  -6  -9   2    3.87    0.71
  -6  -9   2    3.17    0.43
   6   9   2    3.16    0.66
   6  -9  -2    3.08    0.55
  -6   9  -2    3.20    0.44
   6  -9  -2    3.33    0.65
   6  -9  -2    3.41    0.67
  -6  -9   2    2.77    0.62
   7   9  -2    1.46    0.56
   7  -9   2    1.72    0.53
  -7  -9  -2    0.31    0.48
   7  -9   2    1.75    0.53
   7  -9   2    0.77    0.49
   7  -9   2    0.30    0.37
  -7  -9  -2    0.26    0.45
   7   9   2    0.16    0.52
   7  -9  -2    2.18    0.61
   7  -9  -2    1.22    0.47
  -7  -9   2    1.57    0.55
   7  -9  -2    0.45    0.47
  -7  -9   2    1.71    0.64
   8  -9   2    0.72    0.48
  -8  -9  -2    0.48    0.59
  -8  -9  -2    0.55    0.54
   8  -9   2    1.12    0.45
   8  -9   2    0.45    0.50
   8   9  -2   -0.05    0.49
   8  -9  -2    0.80    0.48
  -8  -9   2    0.13    0.51
  -8  -9   2    1.26    0.60
   8  -9  -2    0.42    0.46
   8   9   2    0.23    0.55
   8  -9  -2   -0.03    0.43
   9  -9   2   -0.30    0.40
  -9  -9  -2    0.10    0.58
   9   9  -2    0.09    0.58
   9  -9   2    0.55    0.52
   9  -9   2    0.72    0.48
  -9  -9  -2   -1.07    0.44
   9  -9  -2    1.28    0.55
   9   9   2    0.26    0.55
  -9  -9   2   -0.53    0.48
  -9  -9   2    0.84    0.55
   9  -9  -2    0.73    0.50
   9  -9  -2    0.17    0.44
  10  -9   2   -0.12    0.43
 -10  -9  -2    0.73    0.64
 -10  -9  -2    0.32    0.62
  10  -9   2   -0.38    0.46
  10  -9   2    0.05    0.50
  10   9  -2    0.42    0.64
  10   9   2   -0.63    0.55
  10  -9  -2    0.19    0.44
  10  -9  -2    0.23    0.50
 -10  -9   2   -0.20    0.55
  10  -9  -2    0.38    0.54
  10   9   2    1.16    0.58
 -10  -9   2    0.59    0.62
   0  10   2   12.36    0.78
   0 -10  -2    9.77    0.89
   0 -10  -2   11.24    0.81
   0 -10  -2   12.27    0.98
   0 -10  -2   12.10    0.82
   0 -10   2   11.58    0.79
   0 -10   2   13.42    0.92
   0 -10   2   12.35    0.87
   1 -10   2   13.80    0.94
  -1 -10  -2   12.40    0.84
  -1 -10  -2   13.47    0.90
  -1  10   2   12.20    0.76
  -1 -10  -2   13.30    0.86
  -1 -10  -2   10.49    0.87
   1 -10   2   13.69    0.79
   1 -10   2   12.87    0.90
  -1 -10   2   11.96    0.88
  -1 -10   2   13.26    0.85
  -1 -10   2   11.06    0.82
   1 -10  -2   14.63    0.99
   1 -10  -2   12.35    0.79
  -1 -10   2   12.17    0.88
   1  10   2   11.91    0.82
   1 -10  -2   12.53    0.99
   1 -10  -2   11.39    0.74
   2  10  -2    0.42    0.43
   2 -10   2    0.66    0.46
   2 -10   2    0.08    0.26
  -2 -10  -2   -0.04    0.37
   2 -10   2    0.45    0.45
  -2 -10  -2    0.52    0.40
  -2 -10  -2    0.54    0.39
  -2  10   2    0.57    0.29
  -2 -10  -2    0.36    0.39
   2 -10   2    0.46    0.28
   2 -10  -2   -0.06    0.37
   2 -10  -2    0.82    0.46
  -2 -10   2   -0.25    0.38
   2 -10  -2    0.64    0.34
   2  10   2    0.15    0.38
  -2 -10   2   -0.14    0.34
  -2 -10   2    0.28    0.33
  -2 -10   2    0.73    0.37
   2 -10  -2    0.80    0.32
  -3 -10  -2   11.76    0.88
   3  10  -2   12.85    1.04
   3 -10   2   11.91    1.03
   3 -10   2   11.07    0.72
   3 -10   2   11.79    0.66
  -3 -10  -2   10.29    0.77
  -3 -10  -2   13.86    1.01
  -3 -10  -2   12.81    0.85
   3 -10   2   10.75    0.96
   3  10   2   12.70    0.91
   3 -10  -2   12.03    1.06
  -3 -10   2   12.65    0.94
  -3 -10   2   12.06    0.82
  -3 -10   2   11.87    1.00
   3 -10  -2   11.01    0.96
   3 -10  -2    9.81    0.82
  -3 -10   2   10.39    0.83
   3 -10  -2   11.93    0.73
   4  10  -2   18.20    1.14
  -4  10   2   21.04    1.10
  -4 -10  -2   18.46    1.16
  -4 -10  -2   17.57    1.11
   4 -10   2   18.45    1.14
  -4 -10  -2   20.03    1.01
  -4 -10  -2   19.01    0.97
   4 -10   2   18.41    0.95
   4 -10   2   20.26    1.19
   4  10   2   18.74    1.13
   4 -10  -2   17.50    1.01
   4 -10  -2   18.10    1.13
  -4 -10   2   18.08    1.11
  -4 -10   2   18.89    0.98
  -4 -10   2   19.67    1.18
  -4 -10   2   18.13    0.98
   4 -10  -2   19.82    0.88
   4 -10  -2   17.85    1.16
  -5 -10  -2    7.69    0.88
  -5  10   2    7.63    0.66
   5 -10   2    7.22    0.70
  -5 -10  -2    8.59    0.68
   5  10  -2    8.59    0.94
   5 -10   2    8.42    0.88
   5 -10   2    8.35    0.95
  -5 -10  -2    8.23    0.71
  -5 -10  -2    6.58    0.87
   5 -10  -2    6.54    0.72
  -5 -10   2    9.36    0.98
   5 -10  -2    6.79    0.82
  -5 -10   2    8.60    0.72
  -5 -10   2    7.54    0.86
   5 -10  -2    7.75    0.91
   5  10   2    6.43    0.83
   6 -10   2    2.71    0.70
   6 -10   2    3.37    0.67
  -6 -10  -2    3.74    0.47
  -6 -10  -2    4.36    0.75
   6  10  -2    1.97    0.62
  -6 -10  -2    1.59    0.57
   6 -10   2    2.75    0.49
  -6 -10  -2    3.59    0.49
  -6 -10   2    4.08    0.50
   6 -10  -2    3.89    0.74
  -6 -10   2    4.82    0.76
   6  10   2    2.45    0.68
  -6 -10   2    3.17    0.69
   6 -10  -2    2.76    0.62
   6 -10  -2    4.06    0.66
  -7 -10  -2    1.96    0.64
   7  10  -2    2.07    0.71
   7 -10   2    3.31    0.66
   7 -10   2    3.31    0.71
   7 -10   2    2.43    0.65
  -7 -10  -2    1.98    0.67
   7 -10   2    2.76    0.53
  -7 -10   2    2.72    0.74
   7  10   2    2.18    0.67
   7 -10  -2    3.06    0.72
   7 -10  -2    2.34    0.65
   7 -10  -2    2.61    0.56
  -7 -10   2    2.33    0.67
   8 -10   2    3.54    0.64
  -8 -10  -2    3.64    0.76
   8 -10   2    2.11    0.66
   8  10  -2    3.90    0.81
  -8 -10  -2    2.89    0.72
   8 -10   2    3.28    0.73
   8 -10   2    3.54    0.70
   8 -10  -2    1.74    0.60
   8 -10  -2    4.01    0.77
   8 -10  -2    3.40    0.69
   8  10   2    3.39    0.77
  -8 -10   2    3.34    0.72
  -8 -10   2    2.83    0.77
   9 -10   2    0.19    0.51
  -9 -10  -2   -0.12    0.52
   9 -10   2   -0.12    0.50
   9 -10   2    0.80    0.48
   9  10  -2   -0.56    0.51
  -9 -10  -2    0.10    0.53
   9 -10  -2    1.10    0.59
  -9 -10   2   -0.37    0.52
   9 -10  -2   -0.52    0.50
   9  10   2    0.29    0.59
  -9 -10   2   -0.15    0.53
   9 -10  -2    0.67    0.52
   0 -11   2    0.79    0.49
   0 -11  -2    0.27    0.38
   0  11   2    0.17    0.36
   0 -11   2    0.77    0.38
   0 -11  -2    0.48    0.37
   0 -11  -2    0.73    0.46
   0 -11  -2    0.27    0.45
   0 -11   2    0.36    0.45
   1 -11   2    8.66    0.77
   1 -11   2    9.78    0.94
  -1  11   2    9.75    0.78
  -1 -11  -2    9.83    0.89
  -1 -11  -2   12.61    0.97
   1 -11   2   11.23    0.98
  -1 -11  -2    8.56    0.84
  -1 -11  -2   10.40    0.95
   1 -11  -2   10.69    1.00
  -1 -11   2    9.47    0.86
   1  11   2   10.13    0.88
   1 -11  -2   10.17    0.99
   1 -11  -2   11.34    0.90
  -1 -11   2    9.59    0.90
  -1 -11   2   10.25    0.91
  -1 -11   2    9.04    0.85
  -2 -11  -2    6.46    0.74
   2 -11   2    5.29    0.77
   2 -11   2    6.40    0.62
  -2 -11  -2    7.55    0.80
  -2  11   2    6.15    0.61
   2  11  -2    6.37    0.76
  -2 -11  -2    6.38    0.76
   2 -11   2    5.29    0.59
  -2 -11  -2    6.72    0.81
   2 -11   2    5.60    0.78
  -2 -11   2    6.08    0.73
  -2 -11   2    5.05    0.65
   2 -11  -2    5.16    0.75
  -2 -11   2    6.78    0.72
   2 -11  -2    4.96    0.60
   2 -11  -2    6.41    0.71
   2  11   2    6.09    0.73
   2 -11  -2    7.29    0.89
  -2 -11   2    6.56    0.78
   3 -11   2    2.84    0.60
   3  11  -2    3.42    0.67
  -3 -11  -2    1.90    0.48
  -3 -11  -2    2.99    0.59
  -3 -11  -2    2.63    0.55
   3 -11   2    2.32    0.64
   3 -11   2    3.78    0.47
  -3  11   2    2.05    0.41
   3 -11   2    1.95    0.44
  -3 -11  -2    1.86    0.53
  -3 -11   2    2.50    0.62
   3  11   2    2.17    0.55
  -3 -11   2    2.11    0.56
  -3 -11   2    1.62    0.46
  -3 -11   2    2.30    0.53
   3 -11  -2    2.52    0.46
   3 -11  -2    2.39    0.60
   3 -11  -2    3.31    0.66
   3 -11  -2    2.06    0.48
   4  11  -2   16.99    1.16
   4 -11   2   18.00    1.24
   4 -11   2   17.04    0.96
  -4 -11  -2   17.77    1.20
  -4 -11  -2   17.79    0.99
  -4 -11  -2   16.17    0.98
   4 -11   2   18.45    1.19
  -4 -11  -2   18.87    1.21
   4 -11  -2   17.89    1.26
  -4 -11   2   18.25    1.02
   4  11   2   19.26    1.23
   4 -11  -2   17.01    1.04
  -4 -11   2   17.32    1.20
  -4 -11   2   18.39    1.19
  -4 -11   2   17.10    1.00
   4 -11  -2   19.10    1.25
   4 -11  -2   17.25    0.89
   5 -11   2    4.73    0.61
  -5 -11  -2    7.14    0.71
  -5 -11  -2    5.22    0.62
   5  11  -2    4.38    0.76
   5 -11   2    4.47    0.77
   5 -11   2    4.62    0.84
  -5 -11  -2    3.75    0.74
  -5 -11  -2    4.84    0.76
   5 -11  -2    6.81    0.94
   5 -11  -2    4.17    0.74
   5 -11  -2    5.03    0.68
   5  11   2    5.16    0.79
  -5 -11   2    6.48    0.66
  -5 -11   2    4.42    0.76
  -5 -11   2    6.94    0.88
  -6 -11  -2   10.26    0.79
   6  11  -2    8.91    1.07
  -6 -11  -2    9.20    1.03
  -6 -11  -2    9.40    0.69
   6 -11   2    8.08    0.79
   6 -11   2    9.81    1.05
   6 -11   2    8.36    0.95
  -6 -11  -2    8.85    1.03
   6 -11  -2    8.60    0.91
  -6 -11   2    8.41    0.73
   6 -11  -2    8.06    1.00
  -6 -11   2    9.49    1.04
  -6 -11   2    8.37    1.02
   6 -11  -2    7.70    0.93
   6  11   2    8.68    1.02
   7 -11   2    1.73    0.49
  -7 -11  -2    2.73    0.73
  -7 -11  -2    1.86    0.66
   7  11  -2    2.27    0.70
   7 -11   2    1.89    0.65
   7 -11   2    2.40    0.68
  -7 -11   2    2.18    0.68
   7 -11  -2    2.77    0.73
   7 -11  -2    1.44    0.54
   7 -11  -2    1.71    0.62
  -7 -11   2    2.82    0.72
   7  11   2    1.74    0.70
   8 -11   2    1.93    0.72
   8  11  -2    1.46    0.66
  -8 -11  -2    2.10    0.68
   8 -11   2    1.47    0.51
  -8 -11  -2    1.05    0.62
  -8 -11   2    1.80    0.72
  -8 -11   2    0.70    0.68
   8 -11  -2    0.84    0.51
   8 -11  -2    1.87    0.65
   8 -11  -2    1.56    0.64
   8  11   2    2.09    0.77
   0 -12  -2    4.66    0.73
   0 -12   2    4.35    0.70
   0 -12  -2    3.31    0.60
   0 -12   2    5.10    0.67
   0 -12   2    2.82    0.63
   0  12   2    5.12    0.67
   0 -12  -2    4.82    0.73
   0 -12  -2    5.74    0.67
  -1 -12  -2    6.74    0.82
  -1  12   2    5.56    0.64
   1 -12   2    4.22    0.61
  -1 -12  -2    3.31    0.64
   1  12  -2    5.21    0.75
   1 -12   2    4.17    0.72
   1 -12   2    4.59    0.74
  -1 -12  -2    5.03    0.74
  -1 -12  -2    4.97    0.71
  -1 -12   2    5.26    0.70
   1  12   2    4.93    0.69
  -1 -12   2    4.93    0.75
  -1 -12   2    3.49    0.65
   1 -12  -2    4.64    0.74
   1 -12  -2    4.65    0.74
   1 -12  -2    5.09    0.66
   2 -12   2   -0.13    0.50
  -2  12   2   -0.08    0.32
  -2 -12  -2    0.20    0.42
   2 -12   2    0.05    0.30
  -2 -12  -2    0.22    0.40
  -2 -12  -2    0.12    0.43
   2  12  -2    0.26    0.46
   2 -12   2    0.18    0.48
  -2 -12  -2   -0.25    0.38
   2 -12   2   -0.30    0.29
   2 -12  -2   -0.22    0.34
  -2 -12   2    0.55    0.43
  -2 -12   2    0.30    0.44
   2 -12  -2    1.13    0.57
  -2 -12   2    0.78    0.43
   2  12   2    0.35    0.42
   2 -12  -2    0.59    0.52
  -2 -12   2    0.22    0.44
   2 -12  -2    0.33    0.35
   3 -12   2    4.79    0.80
  -3 -12  -2    7.15    0.80
  -3 -12  -2    5.86    0.81
   3  12  -2    5.20    0.77
   3 -12   2    4.06    0.57
  -3 -12  -2    4.33    0.75
   3 -12   2    4.32    0.74
  -3 -12  -2    4.63    0.65
  -3  12   2    5.94    0.60
   3 -12   2    5.37    0.57
  -3 -12   2    5.77    0.81
   3  12   2    4.98    0.76
   3 -12  -2    3.39    0.71
  -3 -12   2    4.61    0.66
  -3 -12   2    4.19    0.75
   3 -12  -2    5.67    0.64
  -3 -12   2    4.56    0.67
   3 -12  -2    4.20    0.65
   3 -12  -2    4.84    0.84
  -4 -12  -2    1.75    0.49
  -4 -12  -2    1.63    0.48
   4 -12   2    1.17    0.61
  -4 -12  -2    1.01    0.53
  -4 -12  -2    1.50    0.63
   4 -12   2    0.90    0.38
   4  12  -2    1.75    0.60
   4 -12   2    1.38    0.64
  -4 -12   2    2.58    0.54
   4 -12  -2    0.82    0.55
   4 -12  -2    1.12    0.44
   4 -12  -2    1.77    0.47
  -4 -12   2    0.28    0.50
  -4 -12   2    1.31    0.58
   4 -12  -2    1.29    0.60
  -4 -12   2    0.10    0.43
   4  12   2    0.45    0.55
  -5 -12  -2    2.56    0.71
   5 -12   2    3.03    0.54
  -5 -12  -2    2.01    0.52
   5  12  -2    1.33    0.63
  -5 -12  -2    2.47    0.53
   5 -12   2    3.42    0.78
   5 -12   2    2.07    0.68
  -5 -12  -2    2.21    0.65
  -5 -12   2    2.96    0.71
   5 -12  -2    2.36    0.69
   5 -12  -2    1.59    0.64
   5  12   2    2.13    0.66
  -5 -12   2    2.97    0.54
   5 -12  -2    1.84    0.53
  -5 -12   2    1.93    0.66
   6 -12   2    2.67    0.68
  -6 -12  -2    0.87    0.59
  -6 -12  -2    0.93    0.59
   6 -12   2    1.29    0.47
   6 -12   2    0.11    0.63
   6  12  -2    0.05    0.60
  -6 -12  -2    0.57    0.41
  -6 -12   2   -0.17    0.50
   6 -12  -2    1.09    0.59
   6 -12  -2    0.54    0.61
  -6 -12   2    0.82    0.59
   6 -12  -2   -0.24    0.39
   6  12   2    1.44    0.66
  -6 -12   2    0.22    0.35
   7 -12   2    0.43    0.43
  -7 -12  -2   -0.17    0.54
   7  12  -2    0.01    0.54
  -7 -12  -2    0.12    0.61
   7 -12   2   -0.01    0.53
   7 -12   2    0.83    0.58
   7 -12  -2   -0.09    0.42
   7  12   2    0.20    0.56
  -7 -12   2    1.54    0.71
  -7 -12   2    0.47    0.64
   7 -12  -2    0.42    0.53
   7 -12  -2   -0.99    0.45
  -8 -12  -2    2.08    0.73
   8 -12   2    2.04    0.76
  -8 -12  -2    0.01    0.59
   8 -12   2    0.33    0.48
   8  12  -2    1.06    0.74
  -8 -12   2   -0.07    0.67
   8 -12  -2    0.93    0.55
  -8 -12   2    0.44    0.62
   8  12   2    1.41    0.74
   8 -12  -2    0.21    0.61
   8 -12  -2    0.01    0.58
   0 -13  -2   -0.11    0.41
   0 -13   2    0.55    0.43
   0 -13  -2   -0.33    0.48
   0 -13   2    0.16    0.53
   0 -13  -2   -0.20    0.42
   0 -13  -2   -0.29    0.51
   0 -13   2    0.54    0.52
   0  13   2    0.76    0.45
  -1  13   2    0.80    0.42
   1 -13   2    0.55    0.51
   1 -13   2    1.65    0.61
   1  13  -2    0.94    0.52
  -1 -13  -2    0.19    0.51
  -1 -13  -2   -0.07    0.46
  -1 -13  -2    0.05    0.43
  -1 -13  -2    0.58    0.47
   1 -13   2    1.21    0.45
  -1 -13   2    0.90    0.54
  -1 -13   2    1.34    0.51
   1  13   2    0.97    0.50
   1 -13  -2    0.45    0.43
   1 -13  -2    0.34    0.52
   1 -13  -2   -0.20    0.47
  -1 -13   2    0.56    0.50
   2 -13   2    2.82    0.53
  -2 -13  -2    2.38    0.67
  -2 -13  -2    2.96    0.67
   2  13  -2    1.56    0.59
  -2 -13  -2    1.60    0.53
   2 -13   2    2.14    0.68
   2 -13   2    2.54    0.65
  -2 -13  -2    0.66    0.55
  -2  13   2    1.71    0.47
   2 -13   2    0.60    0.38
   2 -13  -2    2.15    0.65
   2 -13  -2    2.32    0.70
  -2 -13   2    2.21    0.59
   2  13   2    2.66    0.63
   2 -13  -2    3.21    0.59
  -2 -13   2    1.87    0.55
  -2 -13   2    2.88    0.65
  -2 -13   2    2.98    0.63
   2 -13  -2    2.32    0.55
  -3 -13  -2    1.99    0.59
  -3 -13  -2    2.25    0.68
   3 -13   2    2.47    0.66
  -3 -13  -2    1.59    0.55
   3 -13   2    2.42    0.51
   3 -13   2    2.25    0.71
   3  13  -2    2.30    0.64
  -3 -13  -2    2.74    0.70
  -3  13   2    2.30    0.50
   3 -13  -2    2.05    0.66
  -3 -13   2    2.26    0.65
   3 -13  -2    2.30    0.50
  -3 -13   2    1.70    0.54
   3 -13  -2    1.67    0.67
   3 -13  -2    1.75    0.52
  -3 -13   2    2.23    0.64
  -3 -13   2    2.86    0.59
   3  13   2    2.86    0.65
  -4 -13  -2    0.54    0.58
   4  13  -2    0.88    0.62
   4 -13   2    1.68    0.64
   4 -13   2    1.16    0.42
   4 -13   2    0.74    0.61
  -4 -13  -2    1.58    0.66
  -4 -13  -2    1.21    0.50
  -4 -13  -2    0.58    0.46
  -4 -13   2    2.33    0.57
   4 -13  -2    0.91    0.63
  -4 -13   2    1.83    0.66
   4 -13  -2    2.07    0.67
   4 -13  -2    1.21    0.48
  -4 -13   2    1.69    0.52
   4  13   2    1.36    0.59
  -4 -13   2    0.41    0.59
   5 -13   2    2.06    0.70
   5 -13   2    2.94    0.58
   5  13  -2    2.43    0.72
  -5 -13  -2    2.40    0.56
  -5 -13  -2    3.10    0.61
   5 -13   2    1.90    0.77
  -5 -13  -2    1.33    0.60
  -5 -13  -2    3.50    0.81
   5 -13  -2    3.05    0.61
   5 -13  -2    3.67    0.85
   5  13   2    1.04    0.61
  -5 -13   2    3.01    0.72
  -5 -13   2    3.37    0.63
  -5 -13   2    3.29    0.77
   5 -13  -2    3.84    0.85
  -6 -13  -2    0.32    0.44
   6 -13   2    0.06    0.58
  -6 -13  -2    1.49    0.66
   6  13  -2    0.01    0.58
   6 -13   2    0.13    0.42
   6 -13   2   -0.21    0.58
  -6 -13  -2    0.31    0.64
   6 -13  -2    0.59    0.63
   6  13   2   -0.03    0.56
   6 -13  -2   -0.08    0.45
  -6 -13   2   -0.42    0.51
  -6 -13   2   -0.32    0.59
   6 -13  -2    0.38    0.61
   0 -14  -2   -0.29    0.53
   0  14   2   -0.05    0.44
   0  14  -2   -0.21    0.48
   0 -14   2    0.45    0.51
   0 -14   2    0.26    0.53
   0 -14   2    0.26    0.45
   0 -14  -2   -0.84    0.37
   0 -14  -2   -1.14    0.51
  -1 -14  -2    1.15    0.66
  -1 -14  -2    0.89    0.48
   1 -14   2    1.96    0.72
  -1 -14  -2    0.79    0.54
   1 -14   2    0.87    0.65
   1  14  -2    2.37    0.62
   1 -14   2    1.62    0.50
  -1  14   2    1.33    0.52
  -1 -14  -2    1.28    0.67
  -1 -14   2    1.94    0.60
  -1 -14   2    1.28    0.65
   1  14   2    1.66    0.59
   1 -14  -2    0.87    0.63
   1 -14  -2    1.30    0.54
  -1 -14   2    1.16    0.60
   1 -14  -2    1.54    0.70
   2 -14   2   -0.01    0.36
   2 -14   2    1.28    0.67
  -2 -14  -2    0.89    0.56
   2  14  -2    0.93    0.60
   2 -14   2    0.74    0.64
  -2 -14  -2    1.08    0.56
  -2 -14  -2    0.49    0.50
   2 -14   2    0.25    0.38
  -2  14   2    0.47    0.45
  -2 -14  -2    0.59    0.48
  -2 -14   2    1.08    0.59
  -2 -14   2    0.52    0.53
  -2 -14   2    0.06    0.44
   2 -14  -2    0.55    0.44
   2 -14  -2    0.39    0.45
   2 -14  -2   -0.11    0.61
   2  14   2    1.48    0.59
   2 -14  -2    0.89    0.69
   3 -14   2    3.70    0.81
   3  14  -2    1.49    0.67
   3 -14   2    1.21    0.70
  -3 -14  -2    2.34    0.64
  -3 -14  -2    1.94    0.66
   3 -14   2    2.25    0.55
  -3 -14  -2    1.15    0.62
  -3 -14  -2    2.00    0.62
   3 -14  -2    2.28    0.54
  -3 -14   2    1.42    0.57
   3 -14  -2    2.34    0.81
  -3 -14   2    0.84    0.60
   3 -14  -2    1.80    0.80
   3  14   2    2.05    0.68
   3 -14  -2    1.90    0.59
  -3 -14   2    2.18    0.69
  -3 -14   2    2.00    0.63
   4 -14   2    2.92    0.79
   4 -14   2    2.32    0.76
  -4 -14  -2    3.59    0.79
  -4 -14  -2    2.85    0.67
  -4 -14  -2    1.04    0.70
   4 -14   2    3.52    0.62
  -4 -14  -2    3.98    0.69
   4  14  -2    2.18    0.71
   4 -14  -2    1.98    0.81
  -4 -14   2    3.41    0.81
   4  14   2    2.69    0.73
  -4 -14   2    3.00    0.66
   4 -14  -2    2.80    0.62
   4 -14  -2    1.68    0.79
  -4 -14   2    3.64    0.79
  -5 -14  -2    8.09    1.10
   5 -14   2    7.38    0.84
  -5 -14  -2    9.19    0.95
  -5 -14  -2    8.53    1.08
   5 -14   2    7.89    1.14
   5  14  -2    7.95    1.06
   5 -14   2    7.38    1.07
  -5 -14  -2    7.56    0.86
  -5 -14   2    7.87    1.05
  -5 -14   2    9.08    1.10
   5 -14  -2    7.26    1.07
   5 -14  -2   10.00    1.04
   5 -14  -2   11.19    1.27
  -5 -14   2    9.43    0.94
   5  14   2    8.54    1.13
   0 -15  -2    1.02    0.55
   0 -15   2   -0.66    0.52
   0 -15  -2    0.89    0.65
   0  15   2    1.54    0.61
   0 -15   2    0.85    0.62
   0 -15  -2    1.05    0.65
   0  15  -2    0.28    0.55
   0 -15   2    0.92    0.52
   1 -15   2   -0.17    0.63
  -1 -15  -2   -0.22    0.49
  -1  15   2   -0.09    0.47
   1 -15   2   -0.57    0.58
  -1 -15  -2    0.43    0.51
  -1 -15  -2    0.79    0.65
  -1 -15  -2    0.68    0.62
   1  15  -2    0.62    0.58
   1 -15   2    0.37    0.46
   1 -15   2   -0.21    0.37
  -1 -15   2   -0.19    0.58
   1  15   2    0.91    0.55
   1 -15  -2   -0.01    0.46
   1 -15  -2    0.08    0.67
   1 -15  -2    0.08    0.57
  -1 -15   2   -0.18    0.49
  -1  15  -2   -0.20    0.49
   1 -15  -2    0.10    0.47
  -1 -15   2   -0.28    0.54
   2 -15   2    0.89    0.43
   2 -15   2    0.39    0.68
   2 -15   2    0.60    0.70
  -2 -15  -2    0.82    0.61
  -2 -15  -2    0.77    0.53
  -2 -15  -2    0.55    0.50
   2 -15   2    0.30    0.42
  -2 -15  -2   -0.56    0.58
   2  15  -2    0.19    0.58
  -2  15   2   -0.24    0.44
  -2 -15   2    0.08    0.53
   2 -15  -2    0.30    0.49
  -2  15  -2    0.12    0.51
   2 -15  -2    0.46    0.60
   2  15   2    0.31    0.56
   2 -15  -2    0.00    0.60
   2 -15  -2   -0.21    0.42
  -2 -15   2    0.27    0.50
  -2 -15   2    0.18    0.55
  -3 -15  -2    0.23    0.54
   3 -15   2    0.30    0.63
  -3 -15  -2    0.43    0.57
  -3 -15  -2    0.82    0.57
  -3 -15  -2    0.16    0.57
   3 -15   2    0.36    0.45
   3  15  -2    1.45    0.71
   3 -15   2    0.51    0.62
   3 -15  -2    0.31    0.51
   3 -15  -2    0.66    0.63
   3  15   2    0.29    0.58
  -3 -15   2    0.55    0.61
  -3 -15   2    0.30    0.53
   3 -15  -2    0.70    0.66
   3 -15  -2    0.79    0.53
   0   0  -3   -0.81    0.12
   0   0   3   -1.16    0.06
   2   0  -3  389.80    9.22
   2   0   3  375.57    9.19
   2   0   3  375.42    9.24
   2   0  -3  376.67    9.14
  -2   0  -3  364.92    9.20
  -2   0   3  384.09    9.30
  -2   0   3  362.85    9.13
   2   0   3  374.76    9.25
   3   0   3   81.08    2.23
   3   0  -3   80.73    2.01
  -3   0  -3   74.76    2.12
   3   0  -3   80.80    2.12
   3   0   3   80.65    2.21
  -3   0   3   82.63    2.06
   3   0   3   82.18    2.11
   3   0  -3   77.47    2.20
   3   0  -3   81.69    2.06
   3   0   3   79.65    2.07
   4   0   3    1.15    0.17
   4   0   3    0.37    0.26
   4   0   3    1.17    0.18
   4   0  -3    0.87    0.26
   4   0  -3    1.18    0.16
   4   0  -3    1.21    0.17
   4   0   3    0.83    0.27
   4   0  -3    0.94    0.22
   4   0   3    0.70    0.25
  -4   0  -3    0.75    0.22
  -4   0   3    0.59    0.16
   5   0   3  153.99    4.23
   5   0   3  162.62    4.02
   5   0  -3  155.24    4.11
   5   0   3  153.15    4.20
  -5   0  -3  151.44    4.07
  -5   0   3  158.08    3.98
   5   0  -3  165.13    4.00
   5   0   3  157.86    4.21
   5   0  -3  162.42    4.27
   6   0  -3   64.99    2.06
  -6   0  -3   62.14    1.78
   6   0  -3   64.16    1.90
  -6   0  -3   62.85    1.83
   6   0   3   58.79    1.97
   6   0   3   58.76    1.94
   6   0   3   61.03    2.00
   6   0  -3   64.34    1.76
  -6   0   3   65.14    1.74
   7   0  -3    0.37    0.35
  -7   0   3    0.32    0.25
   7   0   3    0.78    0.34
  -7   0   3    0.24    0.19
   7   0   3    0.16    0.28
   7   0  -3    0.57    0.21
   7   0   3    0.42    0.27
   7   0  -3    0.67    0.28
  -7   0  -3   -0.08    0.21
   8   0   3    0.78    0.39
  -8   0   3    1.93    0.39
   8   0  -3    1.40    0.44
   8   0   3    2.23    0.46
  -8   0  -3    1.32    0.30
  -8   0   3    1.28    0.27
   8   0  -3    1.60    0.31
  -8   0  -3    0.87    0.31
   8   0  -3    1.05    0.35
  -9   0  -3   30.03    1.13
   9   0   3   29.40    1.34
   9   0  -3   31.06    1.53
   9   0   3   31.70    1.45
   9   0  -3   30.09    1.30
  -9   0  -3   30.65    1.22
  -9   0   3   31.93    1.27
   9   0  -3   31.02    1.15
  -9   0   3   30.97    1.13
 -10   0   3    0.62    0.38
  10   0   3    0.52    0.40
  10   0  -3    0.52    0.41
  10   0   3    0.81    0.46
  10   0  -3    1.28    0.54
  10   0  -3    0.51    0.31
 -10   0   3    0.75    0.31
 -10   0  -3    0.90    0.36
  11   0   3    5.19    0.78
 -11   0   3    4.28    0.56
 -11   0  -3    4.27    0.57
  11   0  -3    3.93    0.66
  11   0  -3    3.36    0.76
  11   0   3    4.45    0.69
 -11   0   3    5.70    0.69
  12   0   3    0.91    0.58
  12   0  -3   -0.31    0.44
  12   0   3    1.00    0.52
  12   0  -3    0.34    0.59
  -1   1   3    8.41    0.33
  -1  -1  -3    8.95    0.41
   1  -1  -3    8.10    0.37
   1  -1  -3    8.14    0.31
  -1  -1   3    8.17    0.30
  -2   1   3   78.90    2.00
   2   1  -3   82.53    2.09
   2  -1   3   79.71    2.16
  -2  -1  -3   77.63    2.14
   2  -1   3   81.63    2.10
   2  -1   3   79.88    2.15
   2  -1  -3   79.55    2.07
   2   1   3   77.32    2.10
   2  -1  -3   81.15    2.10
   2  -1  -3   80.43    1.98
   2   1   3   80.97    2.14
  -2  -1   3   77.10    2.08
   2   1   3   79.56    2.15
  -2   1  -3   77.89    2.07
   3   1  -3   38.45    1.17
   3  -1   3   38.86    1.22
  -3   1   3   38.23    0.97
  -3   1   3   37.95    0.97
   3   1  -3   39.04    1.09
  -3  -1  -3   37.88    1.17
   3   1  -3   39.21    1.20
   3  -1   3   39.04    1.12
   3  -1   3   38.00    1.21
   3   1   3   38.52    1.26
  -3  -1   3   39.84    1.16
   3   1   3   37.66    1.23
   3  -1  -3   39.32    1.25
   3  -1  -3   40.85    1.18
  -3   1  -3   38.25    1.14
   3   1   3   41.05    1.18
   3  -1  -3   39.76    1.13
   3  -1  -3   40.24    1.07
   3  -1  -3   40.51    1.09
   4  -1   3  144.33    3.75
  -4   1   3  143.16    3.49
   4   1  -3  144.99    3.59
   4   1  -3  144.87    3.74
   4  -1   3  142.14    3.79
   4   1  -3  139.25    3.57
  -4   1   3  142.77    3.49
   4   1  -3  138.15    3.79
  -4  -1  -3  144.00    3.72
   4  -1   3  140.72    3.79
   4   1  -3  143.43    3.57
   4  -1   3  146.26    3.65
   4  -1  -3  143.88    3.81
   4   1   3  142.99    3.67
   4   1   3  139.51    3.81
   4   1   3  139.35    3.78
  -4   1  -3  137.52    3.63
   4  -1  -3  143.60    3.63
   4  -1  -3  144.71    3.62
   4  -1  -3  142.86    3.68
  -4  -1   3  145.20    3.66
   4  -1  -3  146.87    3.59
   5  -1   3    6.92    0.56
   5   1  -3    5.78    0.55
  -5  -1  -3    5.18    0.42
   5   1  -3    5.31    0.46
  -5  -1  -3    4.51    0.41
   5   1  -3    5.38    0.34
   5  -1   3    5.58    0.50
   5  -1   3    5.30    0.35
  -5   1   3    4.98    0.24
   5  -1   3    4.94    0.48
   5   1  -3    5.12    0.21
   5   1   3    5.83    0.38
   5   1   3    5.45    0.52
   5  -1  -3    6.75    0.36
   5  -1  -3    5.81    0.36
  -5  -1   3    6.20    0.42
   5  -1  -3    6.23    0.40
   5  -1  -3    6.02    0.56
  -5   1  -3    6.48    0.39
   5  -1  -3    5.70    0.40
   5   1   3    5.52    0.53
   6   1  -3   12.91    0.76
   6  -1   3   13.91    0.57
  -6   1   3   12.31    0.47
  -6  -1  -3   11.64    0.65
  -6  -1  -3   13.56    0.65
   6  -1   3   13.09    0.74
   6  -1   3   14.84    0.76
   6   1  -3   13.34    0.71
   6  -1   3   11.63    0.69
   6   1  -3   13.53    0.58
   6  -1  -3   12.53    0.78
   6  -1  -3   13.38    0.61
   6   1   3   14.91    0.81
   6  -1  -3   12.89    0.53
   6  -1  -3   12.94    0.63
   6   1   3   13.71    0.74
  -6  -1   3   11.63    0.60
  -6   1  -3   12.06    0.57
  -6  -1   3   12.89    0.70
   6   1   3   13.48    0.53
   6  -1  -3   12.91    0.56
   7   1  -3    6.15    0.69
   7  -1   3    4.72    0.55
   7  -1   3    4.98    0.36
   7   1  -3    5.20    0.56
  -7  -1  -3    5.32    0.48
   7  -1   3    4.81    0.58
  -7  -1  -3    4.47    0.46
   7   1  -3    5.05    0.42
  -7   1   3    4.91    0.33
   7  -1   3    5.30    0.57
   7  -1  -3    5.56    0.50
  -7  -1   3    5.54    0.55
   7  -1  -3    5.35    0.43
   7  -1  -3    5.43    0.43
   7   1   3    4.45    0.51
  -7  -1   3    5.36    0.46
   7  -1  -3    4.83    0.34
  -7   1  -3    4.41    0.40
   7  -1  -3    5.52    0.65
   7   1   3    4.82    0.27
   7   1   3    6.41    0.66
  -8   1   3   23.77    1.01
  -8   1   3   25.93    0.87
  -8  -1  -3   26.03    1.07
   8  -1   3   27.00    1.19
   8  -1   3   24.43    1.22
   8   1  -3   25.23    1.28
   8  -1   3   25.80    1.16
   8   1  -3   23.19    1.11
   8   1  -3   25.57    0.97
  -8  -1  -3   26.45    1.03
   8  -1  -3   25.73    1.07
   8  -1  -3   26.03    1.26
  -8   1  -3   24.37    0.97
  -8  -1   3   25.16    1.00
  -8  -1   3   25.36    1.11
   8   1   3   26.64    1.17
   8  -1  -3   25.73    0.98
   8   1   3   25.04    1.23
  -9  -1  -3    7.05    0.65
  -9   1   3    7.29    0.48
   9   1  -3    8.41    0.64
   9   1  -3    7.55    0.76
  -9  -1  -3    8.01    0.66
   9  -1   3    7.43    0.74
   9   1  -3    6.87    0.80
   9  -1   3    7.04    0.78
  -9   1   3    8.19    0.67
   9  -1   3    7.45    0.79
   9  -1  -3    7.54    0.69
  -9  -1   3    7.26    0.68
   9  -1  -3    6.95    0.83
  -9   1  -3    7.54    0.59
   9   1   3    6.45    0.71
   9   1   3    5.58    0.76
   9  -1  -3    7.67    0.57
  -9  -1   3    8.22    0.62
 -10  -1  -3   21.29    1.11
  10   1  -3   24.71    1.05
 -10   1   3   24.85    1.12
  10  -1   3   24.45    1.29
 -10   1   3   24.37    0.95
  10   1  -3   24.43    1.24
  10  -1   3   25.16    1.26
  10   1  -3   27.07    1.51
  10  -1   3   23.68    1.36
 -10  -1  -3   23.00    1.06
 -10  -1   3   23.19    1.06
  10  -1  -3   28.00    1.24
  10  -1  -3   25.53    1.47
  10   1   3   23.09    1.23
  10  -1  -3   24.60    1.06
  10   1   3   22.42    1.33
 -10   1  -3   26.78    1.09
 -10  -1   3   23.57    1.17
  11   1  -3    0.72    0.48
 -11  -1  -3    0.46    0.39
  11  -1   3    0.62    0.46
  11   1  -3    1.51    0.65
  11  -1   3    0.56    0.47
  11  -1  -3    0.73    0.58
 -11   1  -3    0.54    0.35
  11   1   3    1.61    0.61
 -11  -1   3    0.68    0.37
  11  -1  -3    0.86    0.47
 -11  -1   3    1.68    0.50
  11   1   3    0.87    0.49
  12  -1   3    0.49    0.48
  12   1  -3    0.97    0.60
  12   1  -3    0.37    0.48
  12  -1   3    0.82    0.52
  12   1   3    0.81    0.49
  12  -1  -3    0.62    0.49
  12   1   3   -0.19    0.52
  12  -1  -3   -0.36    0.48
   0   2   3   40.51    1.06
   0  -2  -3   36.70    1.11
   0  -2   3   37.75    1.10
   0  -2  -3   38.45    1.11
   0   2   3   37.60    1.12
   0  -2  -3   38.86    1.12
   1  -2   3  109.83    2.87
  -1   2   3  112.74    2.71
   1   2  -3  110.31    2.86
   1  -2   3  112.43    2.87
  -1  -2  -3  110.74    2.83
  -1  -2  -3  108.35    2.81
  -1  -2  -3  110.38    2.88
  -1   2   3  109.22    2.79
   1  -2  -3  102.26    2.73
  -1  -2   3  112.26    2.84
   1  -2  -3  112.43    2.82
   1   2   3  107.75    2.83
   1   2   3  109.78    2.81
   1  -2  -3  109.15    2.83
  -2  -2  -3    6.92    0.44
   2   2  -3    6.75    0.41
  -2  -2  -3    7.64    0.35
   2  -2   3    6.34    0.39
   2  -2   3    7.39    0.43
  -2   2   3    7.13    0.28
  -2  -2   3    7.14    0.45
   2   2   3    6.90    0.46
   2  -2  -3    7.12    0.41
   2  -2  -3    7.33    0.39
   2  -2  -3    7.73    0.43
   2   2   3    6.41    0.41
   3   2  -3   11.34    0.56
   3   2  -3   10.21    0.50
   3  -2   3   11.35    0.52
  -3  -2  -3   10.51    0.54
   3  -2   3   10.51    0.57
   3   2  -3   10.64    0.53
  -3  -2  -3   12.25    0.60
  -3  -2  -3   10.51    0.42
   3  -2   3   10.59    0.54
   3  -2  -3   11.55    0.45
   3  -2  -3   11.24    0.51
  -3  -2   3   10.33    0.52
   3  -2  -3   11.35    0.40
   3   2   3   10.52    0.54
   3   2   3   10.88    0.58
   3  -2  -3   11.21    0.55
   3  -2  -3   10.44    0.51
   4  -2   3    3.31    0.35
  -4  -2  -3    2.73    0.22
   4   2  -3    2.98    0.39
   4  -2   3    2.44    0.35
   4   2  -3    2.48    0.28
  -4  -2  -3    2.66    0.36
   4  -2   3    2.77    0.35
   4  -2   3    3.04    0.34
  -4  -2  -3    2.36    0.32
   4   2  -3    2.71    0.36
   4   2   3    2.31    0.30
   4  -2  -3    2.88    0.31
   4  -2  -3    3.07    0.24
   4   2   3    2.96    0.40
   4  -2  -3    2.53    0.32
   4  -2  -3    2.94    0.37
  -4  -2   3    2.22    0.30
  -4  -2   3    3.02    0.40
   4  -2  -3    2.93    0.27
   4   2   3    2.36    0.36
  -5  -2  -3   32.67    1.16
   5  -2   3   32.44    1.07
   5  -2   3   30.91    1.16
  -5  -2  -3   31.68    0.90
   5  -2   3   32.44    1.15
   5  -2   3   32.43    1.20
   5   2  -3   33.08    1.03
   5   2  -3   32.35    1.00
  -5  -2  -3   31.77    1.13
   5   2  -3   32.63    1.22
   5   2  -3   31.55    1.18
   5   2   3   33.49    1.20
  -5  -2   3   31.04    1.11
   5  -2  -3   32.26    1.04
   5  -2  -3   33.85    1.03
  -5  -2   3   33.09    1.20
   5  -2  -3   32.97    1.11
  -5   2  -3   30.11    0.99
   5   2   3   33.10    1.27
   5   2   3   32.10    1.07
   5  -2  -3   33.02    1.00
   5  -2  -3   31.92    1.22
   6   2  -3    4.72    0.39
   6  -2   3    3.22    0.44
   6  -2   3    4.40    0.41
  -6  -2  -3    3.72    0.42
   6   2  -3    4.45    0.53
  -6  -2  -3    3.68    0.44
   6   2  -3    4.13    0.29
   6  -2   3    3.85    0.44
   6   2  -3    2.59    0.43
   6  -2   3    4.45    0.50
   6  -2  -3    4.46    0.53
   6  -2  -3    4.83    0.39
   6   2   3    4.21    0.51
  -6   2  -3    3.67    0.33
   6  -2  -3    4.19    0.38
   6  -2  -3    3.97    0.36
  -6  -2   3    3.76    0.49
   6   2   3    4.76    0.57
  -6  -2   3    4.47    0.43
   6  -2  -3    4.49    0.42
   6   2   3    4.19    0.37
   7   2  -3    7.36    0.27
   7  -2   3    8.27    0.50
   7   2  -3    7.22    0.48
  -7  -2  -3    7.63    0.62
  -7   2   3    6.96    0.29
   7   2  -3    7.92    0.75
   7   2  -3    7.62    0.68
   7  -2   3    8.23    0.69
   7  -2   3    8.37    0.70
  -7  -2  -3    8.07    0.64
   7  -2   3    6.67    0.64
   7  -2  -3    6.14    0.47
   7   2   3    6.48    0.42
   7  -2  -3    7.45    0.50
  -7  -2   3    8.69    0.70
   7  -2  -3    8.19    0.77
  -7   2  -3    6.28    0.43
   7  -2  -3    7.36    0.46
  -7  -2   3    7.62    0.57
   7   2   3    7.33    0.65
   7  -2  -3    7.20    0.51
   7   2   3    7.20    0.71
   8  -2   3    9.70    0.57
  -8  -2  -3   11.37    0.76
   8  -2   3    8.91    0.78
   8  -2   3   10.71    0.80
   8   2  -3   10.31    0.92
  -8  -2  -3    9.78    0.66
  -8   2   3    9.47    0.59
   8  -2   3   10.05    0.75
  -8   2   3   10.11    0.42
   8   2  -3    9.11    0.59
   8   2  -3   10.57    0.83
  -8  -2   3   10.45    0.67
   8  -2  -3    9.75    0.64
  -8  -2   3   10.36    0.75
  -8   2  -3   10.42    0.57
   8   2   3   10.86    0.77
   8   2   3   10.24    0.47
   8  -2  -3   10.13    0.60
   8  -2  -3   10.53    0.54
   8  -2  -3    9.50    0.60
   8  -2  -3   10.03    0.90
   8   2   3   10.40    0.90
   9   2  -3   43.29    1.44
  -9  -2  -3   40.61    1.52
   9  -2   3   43.34    1.54
  -9   2   3   39.88    1.22
   9   2  -3   39.55    1.64
  -9  -2  -3   40.41    1.56
  -9   2   3   39.98    1.41
   9   2  -3   42.81    1.84
   9  -2   3   39.29    1.62
   9  -2   3   39.68    1.70
   9  -2   3   40.37    1.63
   9  -2  -3   42.33    1.53
   9  -2  -3   40.18    1.77
   9   2   3   40.25    1.65
   9  -2  -3   42.02    1.44
  -9   2  -3   43.03    1.41
  -9  -2   3   43.07    1.53
  -9  -2   3   41.84    1.63
   9  -2  -3   42.28    1.46
   9   2   3   43.38    1.77
  10   2  -3    7.22    0.64
  10   2  -3    7.40    0.92
 -10  -2  -3    7.22    0.70
 -10   2   3    6.96    0.47
  10  -2   3    8.16    0.82
  10  -2   3    6.34    0.80
  10  -2   3    5.36    0.71
 -10  -2  -3    8.22    0.76
  10   2  -3    5.78    0.76
  10   2   3    6.97    0.85
  10   2   3    7.24    0.78
  10  -2  -3    5.85    0.87
 -10  -2   3    7.44    0.77
  10  -2  -3    7.93    0.72
 -10   2  -3    7.06    0.58
 -10  -2   3    7.74    0.69
  10  -2  -3    7.66    0.66
 -11  -2  -3    4.54    0.65
  11  -2   3    4.37    0.68
  11  -2   3    4.89    0.75
  11   2  -3    5.35    0.78
 -11  -2  -3    5.26    0.64
  11  -2   3    4.56    0.78
  11  -2  -3    4.46    0.81
  11  -2  -3    3.11    0.58
 -11  -2   3    5.27    0.65
  11   2   3    4.40    0.67
  11   2   3    5.26    0.81
 -11  -2   3    3.93    0.63
  12  -2   3    2.53    0.65
  12  -2   3    3.12    0.66
 -12  -2  -3    2.35    0.57
  12   2  -3    2.32    0.65
  12   2   3    1.61    0.62
  12  -2  -3    2.97    0.77
  12   2   3    2.27    0.60
 -12  -2   3    2.53    0.58
   0  -3  -3  964.90   23.52
   0  -3  -3  935.21   23.68
   0  -3   3  988.57   24.01
   0  -3  -3  986.44   23.53
   0   3   3  954.27   23.70
   0   3   3 1000.00   23.46
   0   3  -3  945.99   23.53
   0  -3   3  980.29   23.54
   1  -3   3  117.37    3.17
  -1  -3  -3  122.87    3.28
   1  -3   3  119.76    3.17
  -1  -3  -3  123.69    3.13
  -1   3   3  124.93    3.10
  -1  -3  -3  114.61    3.17
   1   3  -3  120.82    3.17
  -1  -3  -3  120.36    3.11
  -1   3   3  122.68    3.00
   1  -3  -3  116.87    3.03
  -1  -3   3  120.99    3.10
   1   3   3  120.27    3.10
   1  -3  -3  119.99    3.12
   1  -3  -3  122.18    3.14
  -1  -3   3  118.60    3.14
   1   3   3  115.47    3.13
  -2  -3  -3  216.42    5.28
   2  -3   3  214.77    5.38
   2  -3   3  208.75    5.39
  -2  -3  -3  202.52    5.39
  -2  -3  -3  207.07    5.37
  -2   3   3  209.74    5.21
  -2  -3  -3  209.82    5.25
   2   3  -3  221.80    5.38
   2  -3  -3  208.20    5.34
   2  -3  -3  211.54    5.38
  -2  -3   3  212.70    5.38
   2  -3  -3  210.81    5.37
  -2  -3   3  210.61    5.39
   2   3   3  212.61    5.38
   2   3   3  211.99    5.39
   3   3  -3   51.54    1.54
  -3  -3  -3   51.21    1.41
  -3  -3  -3   52.20    1.57
   3  -3   3   50.41    1.57
   3  -3   3   49.71    1.53
  -3  -3  -3   48.96    1.57
  -3  -3  -3   50.45    1.36
  -3   3   3   51.07    1.29
  -3  -3   3   50.88    1.58
   3   3   3   50.24    1.59
   3   3   3   48.10    1.54
   3  -3  -3   50.96    1.54
   3  -3  -3   49.72    1.55
   3  -3  -3   51.04    1.50
  -3  -3   3   50.83    1.56
  -4  -3  -3   31.78    0.94
   4   3  -3   33.83    1.10
  -4  -3  -3   32.53    1.15
   4  -3   3   31.09    1.10
  -4  -3  -3   30.36    1.14
   4  -3   3   32.24    1.11
   4  -3   3   30.97    1.16
   4  -3   3   31.68    1.06
   4   3  -3   32.79    1.18
  -4  -3   3   31.00    1.14
   4  -3  -3   31.94    1.08
   4   3   3   32.03    1.11
   4   3   3   31.04    1.21
   4  -3  -3   32.78    0.89
   4  -3  -3   31.72    1.12
  -4  -3   3   32.67    1.18
   4  -3  -3   32.96    1.17
   4  -3  -3   32.72    1.04
  -5  -3  -3    9.32    0.38
   5   3  -3    8.70    0.52
   5  -3   3   10.07    0.57
   5  -3   3   10.12    0.60
   5  -3   3    8.82    0.61
  -5  -3  -3    8.20    0.59
  -5  -3  -3    9.70    0.62
   5  -3   3    9.05    0.56
   5   3  -3    9.97    0.66
   5   3  -3   10.63    0.65
   5   3   3    9.79    0.75
   5  -3  -3    8.31    0.56
  -5  -3   3    8.51    0.59
  -5  -3   3   10.60    0.64
   5  -3  -3   10.36    0.64
   5   3   3    8.31    0.55
   5  -3  -3    9.46    0.41
   5  -3  -3    8.98    0.53
   5   3   3    9.56    0.63
   5  -3  -3   10.26    0.52
   6   3  -3   13.50    0.62
   6  -3   3   13.88    0.75
  -6  -3  -3   12.11    0.77
   6   3  -3   14.57    0.83
  -6  -3  -3   13.84    0.76
   6   3  -3   15.23    0.87
   6  -3   3   15.11    0.80
   6  -3   3   14.11    0.75
   6  -3   3   15.20    0.71
   6  -3  -3   13.62    0.71
   6  -3  -3   14.18    0.81
   6  -3  -3   12.75    0.64
  -6  -3   3   14.77    0.82
   6   3   3   13.35    0.78
   6   3   3   14.54    0.88
  -6  -3   3   14.57    0.77
  -6   3  -3   14.82    0.59
   6  -3  -3   14.60    0.59
   6  -3  -3   14.16    0.66
   6   3   3   14.89    0.70
   7   3  -3   11.44    0.63
   7  -3   3   11.25    0.75
   7   3  -3   12.36    0.56
   7  -3   3   12.72    0.75
   7  -3   3   11.82    0.66
  -7  -3  -3   13.38    0.80
   7   3  -3   11.61    0.80
   7  -3   3   13.14    0.79
  -7  -3  -3   11.74    0.74
   7   3   3   10.73    0.74
   7  -3  -3   12.32    0.82
   7   3   3   11.53    0.86
  -7   3  -3   11.98    0.55
   7  -3  -3   11.51    0.67
   7  -3  -3   11.92    0.63
  -7  -3   3   12.75    0.74
   7  -3  -3   12.08    0.58
  -7  -3   3   11.11    0.74
   7  -3  -3   11.59    0.62
   7   3   3   11.81    0.62
   8  -3   3   14.55    0.91
  -8  -3  -3   16.24    0.94
   8   3  -3   13.27    0.90
   8  -3   3   13.97    0.91
  -8  -3  -3   14.96    0.87
   8  -3   3   16.63    0.80
   8   3  -3   15.58    0.57
   8  -3   3   13.96    0.87
   8   3  -3   16.65    0.78
   8   3  -3   16.73    0.58
   8   3   3   14.81    0.91
   8  -3  -3   16.11    1.02
   8  -3  -3   16.92    0.75
  -8  -3   3   15.94    0.90
   8  -3  -3   15.90    0.82
   8   3   3   15.98    0.72
   8  -3  -3   16.21    0.78
  -8   3  -3   15.30    0.69
  -8  -3   3   16.03    0.95
   8   3   3   16.42    1.06
   8  -3  -3   15.78    0.75
   9  -3   3    4.16    0.63
   9  -3   3    2.65    0.42
   9   3  -3    4.03    0.49
  -9  -3  -3    2.82    0.51
   9  -3   3    2.37    0.51
  -9  -3  -3    2.15    0.48
   9   3  -3    3.52    0.61
   9  -3   3    2.57    0.50
  -9   3   3    3.59    0.26
   9  -3  -3    2.94    0.61
  -9   3  -3    3.34    0.39
   9   3   3    2.64    0.60
   9  -3  -3    4.21    0.49
   9   3   3    3.26    0.33
   9  -3  -3    3.40    0.45
   9   3   3    2.96    0.54
  -9  -3   3    3.19    0.52
  -9  -3   3    2.26    0.53
   9  -3  -3    3.83    0.48
   9  -3  -3    2.99    0.46
  10  -3   3    2.82    0.56
  10   3  -3    2.76    0.45
 -10  -3  -3    2.93    0.54
  10  -3   3    3.36    0.60
 -10  -3  -3    3.13    0.58
  10  -3   3    3.43    0.65
  10   3  -3    4.26    0.69
  10  -3  -3    2.81    0.67
  10   3   3    3.05    0.55
 -10  -3   3    3.39    0.61
  10  -3  -3    2.73    0.46
 -10  -3   3    2.89    0.54
  10  -3  -3    3.52    0.52
  10   3   3    3.22    0.66
 -10   3  -3    3.73    0.43
  10  -3  -3    4.10    0.52
  11   3  -3    4.53    0.75
  11  -3   3    2.77    0.62
  11  -3   3    3.53    0.72
 -11  -3  -3    2.75    0.59
 -11  -3  -3    4.20    0.62
  11  -3   3    3.35    0.64
 -11  -3   3    3.45    0.64
  11   3   3    3.73    0.65
 -11  -3   3    2.78    0.56
  11  -3  -3    3.28    0.73
  11   3   3    3.32    0.75
 -12  -3  -3    1.71    0.57
  12  -3   3    1.17    0.54
  12  -3   3    1.19    0.55
  12  -3   3    0.85    0.57
  12   3  -3    1.85    0.64
  12  -3  -3    1.39    0.65
  12   3   3    1.30    0.66
  12   3   3    1.75    0.57
 -12  -3   3    1.47    0.52
 -12  -3   3    1.56    0.59
   0  -4  -3  248.23    6.55
   0  -4   3  256.57    6.56
   0  -4   3  264.23    6.59
   0   4  -3  250.20    6.57
   0  -4  -3  267.80    6.58
   0  -4   3  260.61    6.59
   0  -4  -3  267.10    6.59
   0   4   3  259.61    6.49
   0   4   3  273.40    6.58
   0  -4  -3  266.65    6.57
  -1   4   3   42.39    1.15
   1   4  -3   39.94    1.31
  -1  -4  -3   40.96    1.26
  -1   4   3   39.14    1.23
   1  -4   3   42.11    1.33
   1  -4   3   39.78    1.29
  -1  -4  -3   43.26    1.33
   1  -4   3   40.15    1.32
  -1  -4  -3   41.25    1.26
  -1  -4  -3   43.98    1.32
   1  -4  -3   43.18    1.24
  -1  -4   3   41.01    1.32
   1   4   3   42.49    1.30
   1  -4  -3   41.62    1.33
  -1  -4   3   44.89    1.38
   1  -4  -3   43.94    1.30
  -1  -4   3   42.83    1.31
   1  -4  -3   41.24    1.34
   1   4   3   40.64    1.34
  -2   4   3   37.35    0.99
  -2   4   3   39.70    1.11
  -2  -4  -3   36.65    1.15
  -2  -4  -3   37.40    1.13
   2   4  -3   37.73    1.25
  -2  -4  -3   35.72    1.26
   2  -4   3   37.41    1.23
   2  -4   3   36.30    1.26
  -2  -4  -3   37.15    1.24
   2  -4   3   36.48    1.24
  -2  -4   3   36.51    1.15
   2   4   3   36.26    1.24
   2   4   3   36.96    1.24
   2  -4  -3   38.54    1.27
  -2  -4   3   36.65    1.24
  -2  -4   3   37.94    1.28
   2  -4  -3   36.55    1.22
   2  -4  -3   37.74    1.24
  -3   4   3   33.59    0.96
   3   4  -3   33.40    1.17
  -3  -4  -3   34.12    1.05
  -3  -4  -3   35.13    1.01
   3  -4   3   31.94    1.17
   3  -4   3   34.15    1.22
   3  -4   3   33.55    1.05
   3  -4   3   34.29    1.18
  -3  -4  -3   32.65    1.19
  -3  -4  -3   34.59    1.23
  -3  -4   3   32.93    1.05
   3  -4  -3   34.02    1.19
   3   4   3   33.36    1.21
   3  -4  -3   32.14    1.14
   3   4   3   32.63    1.18
   3  -4  -3   33.01    1.18
  -3  -4   3   34.52    1.22
  -3  -4   3   35.16    1.21
  -4  -4  -3   11.21    0.70
   4   4  -3   11.45    0.63
   4  -4   3   12.83    0.59
   4  -4   3   12.09    0.69
   4   4  -3   13.65    0.76
  -4   4   3   12.26    0.39
   4  -4   3   11.86    0.65
  -4  -4  -3   11.96    0.51
  -4  -4  -3   13.45    0.70
  -4  -4  -3   12.46    0.46
   4  -4  -3   12.72    0.70
  -4  -4   3   11.66    0.52
   4  -4  -3   11.75    0.65
  -4  -4   3   12.75    0.71
   4   4   3   11.36    0.64
  -4  -4   3   11.99    0.71
   4   4   3   12.31    0.73
   4  -4  -3   12.24    0.68
   4  -4  -3   12.06    0.59
   5  -4   3   30.16    1.15
  -5  -4  -3   30.33    0.92
   5  -4   3   30.47    1.20
   5   4  -3   30.11    1.22
  -5  -4  -3   32.06    1.23
   5   4  -3   31.20    1.13
   5  -4   3   30.08    1.11
  -5  -4  -3   30.73    1.21
  -5  -4   3   29.17    0.92
  -5  -4   3   28.72    1.14
   5  -4  -3   31.59    1.16
   5   4   3   31.01    1.15
   5   4   3   29.75    1.26
   5  -4  -3   29.43    1.18
   5  -4  -3   30.33    1.06
  -5  -4   3   30.55    1.23
   5  -4  -3   28.58    1.08
   6   4  -3   17.39    0.78
  -6  -4  -3   17.57    0.91
   6  -4   3   17.40    0.86
   6   4  -3   17.71    0.96
   6  -4   3   16.68    0.83
  -6  -4  -3   18.43    0.93
   6  -4   3   17.17    0.89
   6  -4  -3   17.28    0.81
   6  -4  -3   18.20    0.87
   6  -4  -3   16.80    0.77
  -6  -4   3   17.17    0.89
   6   4   3   17.11    0.82
   6   4   3   16.38    0.94
   6  -4  -3   17.73    0.63
   6  -4  -3   15.44    0.87
  -6  -4   3   16.32    0.92
  -7  -4  -3   12.15    0.83
   7  -4   3   12.06    0.76
   7  -4   3   13.29    0.76
   7   4  -3   12.20    0.64
   7   4  -3   12.91    0.85
   7  -4   3   10.79    0.71
  -7  -4  -3   10.96    0.75
   7  -4   3   11.72    0.78
   7  -4  -3   12.83    0.58
   7  -4  -3   10.03    0.69
  -7  -4   3   11.15    0.78
   7  -4  -3   11.96    0.68
   7  -4  -3   11.34    0.83
  -7   4  -3   11.91    0.55
   7   4   3   12.13    0.97
   7   4   3   12.45    0.70
   7  -4  -3   12.38    0.68
   7   4   3   11.14    0.76
  -7  -4   3   12.88    0.81
  -8  -4  -3    5.56    0.66
   8  -4   3    6.79    0.62
  -8  -4  -3    5.84    0.70
   8  -4   3    6.16    0.67
   8  -4   3    5.96    0.63
   8   4  -3    6.34    0.59
   8   4  -3    6.29    0.74
   8  -4   3    6.74    0.70
   8   4  -3    7.05    0.49
  -8  -4   3    5.45    0.62
   8  -4  -3    5.09    0.54
   8   4   3    4.95    0.65
   8   4   3    5.74    0.74
   8  -4  -3    5.68    0.74
   8  -4  -3    7.00    0.49
   8   4   3    7.48    0.59
   8  -4  -3    5.06    0.57
   8  -4  -3    6.93    0.59
  -8   4  -3    6.01    0.44
  -8  -4   3    7.02    0.74
   9  -4   3    0.00    0.31
  -9  -4  -3   -0.23    0.33
   9   4  -3    0.86    0.51
  -9  -4  -3    0.24    0.38
   9  -4   3    1.05    0.44
   9   4  -3    0.55    0.32
   9   4  -3    0.59    0.20
   9  -4   3    0.24    0.34
   9  -4   3    0.30    0.37
   9   4   3   -0.19    0.45
   9  -4  -3    0.19    0.31
  -9  -4   3   -0.36    0.39
  -9   4  -3    0.44    0.23
  -9  -4   3   -0.06    0.37
   9  -4  -3   -0.04    0.28
   9  -4  -3    0.26    0.32
   9   4   3    0.40    0.42
   9   4   3    0.03    0.23
   9  -4  -3    0.33    0.46
  10  -4   3    3.10    0.62
  10   4  -3    2.89    0.49
 -10  -4  -3    2.86    0.57
 -10  -4  -3    2.05    0.53
  10  -4   3    2.56    0.55
  10  -4   3    2.98    0.56
  10  -4   3    3.20    0.54
  10   4  -3    2.99    0.66
  10  -4  -3    1.90    0.45
  10   4   3    2.90    0.67
  10  -4  -3    2.97    0.49
  10   4   3    3.19    0.58
  10  -4  -3    2.98    0.67
 -10  -4   3    2.53    0.60
 -10   4  -3    2.90    0.39
 -10  -4   3    3.07    0.57
  11  -4   3    0.52    0.42
 -11  -4  -3   -0.14    0.41
  11   4  -3    0.84    0.56
  11  -4   3    1.23    0.51
  11  -4   3    0.25    0.47
 -11  -4  -3    0.55    0.50
  11   4   3    0.04    0.52
  11   4   3    0.16    0.45
  11  -4  -3    0.46    0.53
 -11  -4   3    0.21    0.45
 -11  -4   3    0.29    0.46
 -12  -4  -3    1.90    0.60
  12   4  -3    3.80    0.79
  12  -4   3    1.43    0.57
  12  -4   3    3.51    0.65
  12  -4   3    3.07    0.70
 -12  -4  -3    2.47    0.56
 -12  -4   3    2.24    0.62
  12  -4  -3    1.75    0.66
  12   4   3    2.95    0.66
 -12  -4   3    3.64    0.67
  12   4   3    2.52    0.77
   0  -5  -3    4.45    0.42
   0  -5  -3    3.19    0.36
   0  -5  -3    4.30    0.42
   0  -5   3    4.23    0.39
   0   5   3    4.27    0.42
   0   5   3    4.86    0.39
   0   5  -3    3.97    0.40
   0  -5   3    4.79    0.46
   0  -5   3    3.71    0.40
   0  -5  -3    4.01    0.42
  -1  -5  -3  143.94    3.81
   1  -5   3  146.00    3.84
  -1  -5  -3  145.33    3.82
  -1   5   3  137.25    3.71
  -1  -5  -3  144.26    3.76
  -1  -5  -3  139.93    3.74
   1  -5   3  140.73    3.82
   1   5  -3  140.73    3.81
   1  -5   3  139.31    3.78
  -1   5   3  146.20    3.63
   1   5   3  141.17    3.76
  -1  -5   3  143.32    3.79
   1  -5  -3  135.75    3.70
  -1  -5   3  145.49    3.81
   1  -5  -3  143.78    3.84
  -1  -5   3  145.23    3.76
  -1   5  -3  144.46    3.78
   1  -5  -3  141.13    3.75
   1   5   3  143.73    3.84
   1  -5  -3  138.66    3.81
  -1  -5   3  150.79    3.86
  -2  -5  -3    4.38    0.48
  -2  -5  -3    4.75    0.40
  -2  -5  -3    5.59    0.50
   2  -5   3    4.46    0.47
  -2   5   3    4.52    0.36
   2  -5   3    5.01    0.49
   2   5  -3    5.60    0.50
  -2  -5  -3    4.57    0.40
   2  -5   3    5.24    0.50
  -2   5   3    5.45    0.29
  -2  -5   3    5.08    0.50
   2  -5  -3    5.18    0.32
   2  -5  -3    5.41    0.51
   2  -5  -3    5.83    0.50
   2   5   3    4.85    0.48
   2   5   3    4.30    0.45
   2  -5  -3    5.09    0.52
   2  -5  -3    5.39    0.40
  -2  -5   3    5.78    0.47
  -2  -5   3    5.94    0.53
   3   5  -3    7.68    0.61
   3  -5   3    7.81    0.65
  -3  -5  -3    7.61    0.63
   3  -5   3    7.91    0.64
   3  -5   3    7.78    0.44
  -3  -5  -3    7.77    0.46
  -3   5   3    8.32    0.42
  -3  -5  -3    7.50    0.62
  -3  -5  -3    7.43    0.43
   3  -5   3    7.84    0.59
   3  -5  -3    6.87    0.59
  -3  -5   3    6.95    0.46
   3  -5  -3    8.10    0.54
   3   5   3    8.29    0.60
   3  -5  -3    8.23    0.65
   3   5   3    8.48    0.61
  -3  -5   3    7.71    0.63
  -3  -5   3    6.63    0.58
   4  -5   3    3.00    0.45
  -4  -5  -3    3.73    0.34
  -4  -5  -3    3.22    0.46
  -4  -5  -3    3.00    0.43
   4  -5   3    2.96    0.48
   4  -5   3    2.69    0.42
   4   5  -3    3.95    0.49
   4  -5   3    2.71    0.33
  -4   5   3    3.17    0.25
   4   5  -3    3.14    0.43
  -4  -5  -3    3.22    0.29
   4  -5  -3    3.39    0.45
   4   5   3    2.72    0.44
   4   5   3    3.48    0.45
   4  -5  -3    3.10    0.44
  -4  -5   3    2.99    0.45
   4  -5  -3    2.36    0.41
  -4  -5   3    3.36    0.33
  -4  -5   3    3.01    0.46
   5   5  -3   20.15    0.92
   5  -5   3   20.44    0.92
   5  -5   3   17.56    0.91
  -5  -5  -3   20.67    0.71
  -5  -5  -3   20.22    0.96
  -5   5   3   19.73    0.60
  -5  -5  -3   19.78    0.99
   5  -5   3   20.71    0.86
   5  -5   3   18.08    0.93
  -5  -5  -3   19.96    0.72
   5   5  -3   19.03    0.97
   5  -5  -3   20.44    0.91
   5   5   3   20.33    1.06
  -5  -5   3   19.95    0.73
  -5  -5   3   21.92    1.02
   5  -5  -3   20.10    0.87
   5  -5  -3   18.97    0.95
   5   5   3   19.94    0.92
   5  -5  -3   19.39    0.95
  -5  -5   3   20.99    1.00
   6  -5   3    6.91    0.60
   6   5  -3    5.41    0.64
  -6  -5  -3    7.15    0.68
   6  -5   3    7.02    0.69
   6   5  -3    6.29    0.56
   6  -5   3    5.92    0.60
  -6  -5  -3    5.89    0.62
  -6  -5   3    5.78    0.64
  -6  -5   3    7.29    0.40
   6   5   3    5.49    0.56
   6  -5  -3    6.89    0.58
   6  -5  -3    6.78    0.64
   6   5   3    6.03    0.70
   6  -5  -3    7.41    0.67
  -6  -5   3    6.06    0.64
   6  -5  -3    7.46    0.63
  -7  -5  -3    1.43    0.47
   7  -5   3    1.59    0.46
   7   5  -3    1.42    0.34
  -7  -5  -3    1.99    0.45
   7   5  -3    1.53    0.46
   7  -5   3    1.84    0.41
   7  -5   3    0.70    0.36
  -7  -5   3    0.70    0.39
   7  -5  -3    1.94    0.39
  -7  -5   3    2.17    0.49
   7  -5  -3    1.83    0.45
   7  -5  -3    0.86    0.34
   7   5   3    0.92    0.45
   7   5   3    1.37    0.35
   7  -5  -3    1.60    0.41
   8   5  -3   13.87    0.75
   8   5  -3   13.55    0.80
  -8  -5  -3   13.80    0.94
  -8  -5  -3   13.11    0.97
   8  -5   3   12.39    0.90
   8  -5   3   14.86    0.90
   8   5  -3   12.20    1.06
   8  -5   3   13.22    0.85
   8   5   3   15.03    0.82
   8   5   3   12.05    1.05
   8   5   3   13.59    0.93
   8  -5  -3   13.74    0.82
  -8   5  -3   14.00    0.64
   8  -5  -3   15.68    0.91
   8  -5  -3   13.11    0.79
   8  -5  -3   13.36    0.94
  -8  -5   3   13.27    0.94
  -8  -5   3   13.62    0.94
   9  -5   3   -0.49    0.37
   9  -5   3    0.37    0.38
  -9  -5  -3    0.43    0.44
   9   5  -3   -0.59    0.43
   9  -5   3   -0.04    0.33
   9   5  -3    0.36    0.33
  -9  -5  -3    0.43    0.41
  -9  -5   3   -0.49    0.38
   9  -5  -3   -0.11    0.29
   9   5   3    0.13    0.38
   9  -5  -3    0.01    0.32
  -9  -5   3    0.69    0.49
  -9   5  -3    0.46    0.23
   9   5   3   -0.01    0.48
   9  -5  -3   -0.20    0.42
   9  -5  -3    0.62    0.34
  10   5  -3    3.46    0.54
  10   5  -3    4.90    0.81
 -10  -5  -3    3.63    0.67
  10  -5   3    2.95    0.64
 -10  -5  -3    4.10    0.69
  10  -5   3    3.78    0.66
  10  -5   3    4.85    0.62
  10  -5  -3    4.30    0.60
  10   5   3    3.63    0.63
  10  -5  -3    3.55    0.73
  10  -5  -3    5.01    0.63
 -10  -5   3    4.58    0.76
  10   5   3    2.81    0.68
 -10  -5   3    4.12    0.66
 -11  -5  -3    0.26    0.51
  11  -5   3    0.22    0.45
  11  -5   3   -0.42    0.42
  11   5  -3   -0.13    0.49
 -11  -5  -3   -0.01    0.42
 -11  -5   3    0.37    0.49
  11   5   3    0.21    0.55
  11  -5  -3    0.02    0.36
  11  -5  -3   -0.07    0.51
 -11  -5   3    0.50    0.51
  11   5   3   -0.20    0.39
   0   6   3   38.69    1.26
   0  -6  -3   39.69    1.33
   0   6  -3   39.45    1.36
   0  -6  -3   38.17    1.32
   0  -6  -3   40.48    1.38
   0  -6   3   39.97    1.31
   0   6   3   39.87    1.36
   0  -6  -3   39.78    1.36
   0  -6   3   38.90    1.35
   0  -6   3   38.37    1.36
  -1   6   3  134.56    3.49
  -1  -6  -3  129.11    3.50
   1  -6   3  125.63    3.58
  -1  -6  -3  131.10    3.56
  -1  -6  -3  131.03    3.56
   1  -6   3  127.43    3.53
   1  -6   3  130.56    3.42
   1  -6   3  125.40    3.57
  -1  -6  -3  128.07    3.50
  -1   6   3  129.01    3.36
   1   6  -3  127.20    3.55
  -1  -6   3  131.26    3.51
  -1   6  -3  131.48    3.49
  -1  -6   3  128.62    3.50
   1   6   3  129.88    3.47
   1   6   3  125.36    3.53
  -1  -6   3  127.00    3.54
   1  -6  -3  128.83    3.46
   1  -6  -3  129.53    3.53
  -1  -6   3  128.01    3.47
   1  -6  -3  125.88    3.40
   1  -6  -3  124.26    3.53
  -2  -6  -3   87.46    2.59
  -2   6   3   84.77    2.45
  -2  -6  -3   91.46    2.50
   2  -6   3   86.77    2.58
   2  -6   3   89.11    2.63
  -2   6   3   88.24    2.34
   2   6  -3   86.93    2.60
   2  -6   3   89.39    2.63
  -2  -6  -3   94.29    2.65
  -2  -6  -3   87.19    2.50
   2  -6   3   89.62    2.41
  -2  -6   3   84.75    2.45
  -2  -6   3   83.97    2.58
   2   6   3   91.73    2.61
   2  -6  -3   86.21    2.56
   2  -6  -3   86.97    2.60
   2  -6  -3   88.90    2.34
  -2   6  -3   93.50    2.50
  -2  -6   3   88.22    2.58
   2  -6  -3   87.05    2.55
  -2  -6   3   87.50    2.50
   2  -6  -3   88.11    2.44
   2   6   3   83.42    2.52
   3  -6   3   10.16    0.68
  -3   6   3    8.92    0.49
  -3  -6  -3    9.27    0.64
  -3  -6  -3    8.79    0.54
   3   6  -3    9.20    0.63
   3  -6   3    8.39    0.69
  -3  -6  -3    7.58    0.66
   3  -6   3    9.38    0.73
   3  -6   3    8.11    0.48
  -3  -6  -3    8.64    0.51
   3   6   3    9.18    0.64
  -3  -6   3    9.23    0.71
  -3  -6   3    8.34    0.62
   3  -6  -3    8.92    0.50
   3  -6  -3    8.84    0.73
  -3  -6   3    8.31    0.53
   3  -6  -3    8.36    0.66
   3  -6  -3    9.81    0.61
   3   6   3    9.38    0.65
   4  -6   3    4.76    0.43
  -4  -6  -3    4.59    0.56
  -4   6   3    4.40    0.34
   4   6  -3    3.62    0.46
   4  -6   3    4.26    0.51
   4  -6   3    3.72    0.49
  -4  -6  -3    4.20    0.40
   4  -6   3    3.82    0.49
  -4  -6  -3    4.39    0.38
   4   6  -3    2.99    0.49
  -4  -6  -3    4.08    0.53
   4  -6  -3    4.05    0.53
   4  -6  -3    3.55    0.52
  -4  -6   3    4.29    0.58
   4   6   3    3.84    0.50
  -4  -6   3    4.09    0.40
   4   6   3    2.97    0.52
  -4  -6   3    4.37    0.58
   4  -6  -3    4.63    0.50
   5   6  -3    6.66    0.63
  -5  -6  -3    5.18    0.64
  -5  -6  -3    5.66    0.43
   5  -6   3    7.17    0.58
  -5   6   3    6.16    0.36
  -5  -6  -3    6.21    0.66
  -5  -6  -3    6.57    0.38
   5  -6   3    6.52    0.65
   5   6  -3    7.06    0.71
   5  -6   3    4.65    0.54
   5  -6   3    4.75    0.56
   5   6   3    5.42    0.57
   5  -6  -3    5.64    0.60
  -5  -6   3    5.68    0.42
  -5  -6   3    5.10    0.59
   5   6   3    5.46    0.64
  -5  -6   3    5.17    0.60
   5  -6  -3    5.22    0.56
   5  -6  -3    4.94    0.59
   6  -6   3    2.82    0.48
   6  -6   3    3.52    0.55
   6   6  -3    2.64    0.55
   6   6  -3    3.04    0.47
  -6   6   3    3.04    0.25
   6  -6   3    2.92    0.44
  -6  -6  -3    4.21    0.35
  -6  -6  -3    2.34    0.50
  -6  -6  -3    3.25    0.56
   6  -6  -3    2.76    0.44
   6   6   3    2.39    0.54
  -6  -6   3    2.75    0.49
  -6  -6   3    2.97    0.53
   6  -6  -3    2.59    0.49
   6   6   3    3.24    0.47
   6  -6  -3    2.61    0.49
   6  -6  -3    2.93    0.48
  -6  -6   3    3.56    0.33
   7   6  -3    1.71    0.39
   7  -6   3    1.23    0.41
   7  -6   3    1.07    0.41
   7  -6   3    1.89    0.44
  -7   6   3    1.71    0.17
   7   6  -3    2.01    0.56
  -7  -6  -3    1.57    0.46
  -7  -6  -3    1.66    0.48
   7  -6  -3    1.88    0.44
  -7  -6   3    1.57    0.49
   7  -6  -3    1.38    0.44
   7  -6  -3    1.20    0.37
   7   6   3    2.29    0.45
   7   6   3    1.34    0.52
   7  -6  -3    1.60    0.44
  -7  -6   3    2.35    0.52
  -8  -6  -3    7.85    0.83
  -8  -6  -3    6.77    0.78
   8   6  -3    8.01    0.89
   8   6  -3    9.39    0.67
   8  -6   3    9.08    0.87
   8  -6   3    7.18    0.76
   8  -6   3    6.84    0.72
   8   6   3    6.53    0.87
   8   6   3    8.70    0.74
  -8  -6   3    7.99    0.86
   8  -6  -3    8.60    0.73
   8   6   3    6.87    0.77
  -8  -6   3    8.12    0.83
   8  -6  -3    6.48    0.66
   8  -6  -3    6.79    0.79
   8  -6  -3    6.50    0.73
  -9  -6  -3    1.07    0.51
   9  -6   3    1.17    0.47
   9   6  -3    0.67    0.50
  -9  -6  -3    0.87    0.47
   9   6  -3    1.05    0.39
   9  -6   3    0.96    0.40
   9  -6   3    2.33    0.56
   9  -6  -3    1.30    0.43
   9  -6  -3    0.77    0.43
   9  -6  -3    1.39    0.50
  -9   6  -3    1.31    0.30
  -9  -6   3    1.17    0.54
   9   6   3    0.81    0.47
   9   6   3    1.31    0.62
   9  -6  -3    1.43    0.43
  -9  -6   3    2.21    0.58
  10  -6   3    7.24    0.88
  10   6  -3    9.58    0.83
  10  -6   3    7.29    0.79
 -10  -6  -3    9.48    0.99
  10   6  -3    8.55    1.03
 -10  -6  -3    7.19    0.85
  10  -6   3    8.43    0.92
  10   6   3    8.79    0.92
  10  -6  -3    8.33    0.84
 -10  -6   3    7.93    0.88
  10  -6  -3    7.77    0.77
  10  -6  -3    8.32    0.78
  10  -6  -3    8.63    1.00
 -10  -6   3    7.85    0.90
  10   6   3    6.67    0.93
  11  -6   3    5.61    0.83
 -11  -6  -3    4.60    0.74
 -11  -6  -3    3.95    0.75
  11  -6   3    5.07    0.81
  11   6  -3    2.94    0.77
  11  -6   3    3.38    0.62
  11   6   3    2.99    0.76
  11  -6  -3    4.16    0.83
 -11  -6   3    4.14    0.75
 -11  -6   3    4.66    0.77
  11   6   3    5.03    0.78
  11  -6  -3    4.69    0.67
   0  -7  -3    7.83    0.64
   0  -7  -3    7.39    0.62
   0  -7   3    7.22    0.63
   0   7  -3    7.14    0.60
   0  -7  -3    7.25    0.58
   0  -7   3    7.27    0.54
   0  -7  -3    7.05    0.59
   0   7   3    7.12    0.51
   0   7   3    7.15    0.56
   0  -7   3    7.24    0.60
   1  -7   3   55.82    1.89
   1   7  -3   61.55    1.93
  -1  -7  -3   60.96    1.90
   1  -7   3   60.24    1.97
  -1   7   3   59.21    1.75
   1  -7   3   59.64    1.80
  -1   7   3   59.77    1.86
  -1  -7  -3   59.09    1.92
  -1  -7  -3   58.00    1.91
  -1  -7  -3   60.33    1.89
  -1  -7   3   59.97    1.95
   1  -7  -3   58.18    1.92
   1  -7  -3   57.84    1.95
   1  -7  -3   61.72    1.82
   1   7   3   62.06    1.96
  -1  -7   3   58.27    1.87
   1  -7  -3   59.34    1.85
  -1   7  -3   60.06    1.89
   1   7   3   58.90    1.85
  -1  -7   3   60.32    1.92
  -1  -7   3   58.96    1.90
  -2  -7  -3   57.67    1.83
  -2   7   3   58.77    1.81
   2  -7   3   59.16    1.96
  -2  -7  -3   59.75    1.94
   2  -7   3   58.43    1.93
  -2  -7  -3   57.98    1.83
   2  -7   3   61.36    1.74
  -2  -7  -3   56.23    1.94
   2   7  -3   57.04    1.92
  -2   7   3   59.50    1.68
   2  -7   3   60.23    1.97
   2  -7   3   60.33    1.75
  -2  -7   3   54.45    1.78
  -2   7  -3   57.96    1.83
   2   7   3   55.84    1.91
  -2  -7   3   58.69    1.92
  -2  -7   3   58.77    1.94
   2  -7  -3   57.77    1.78
   2   7   3   60.89    1.89
   2  -7  -3   57.25    1.91
   2  -7  -3   57.88    1.68
   2  -7  -3   58.51    1.96
  -2  -7   3   58.47    1.85
   2  -7  -3   60.06    1.89
   3  -7   3   18.07    0.92
  -3  -7  -3   16.98    0.79
  -3  -7  -3   17.56    0.82
   3  -7   3   17.63    0.93
   3  -7   3   19.18    0.78
  -3   7   3   17.50    0.77
   3  -7   3   17.63    0.94
   3   7  -3   19.00    0.97
  -3  -7  -3   19.63    0.96
  -3  -7  -3   17.07    0.95
  -3   7  -3   18.37    0.81
   3  -7  -3   18.50    0.76
   3  -7  -3   15.41    0.90
   3   7   3   18.26    0.92
   3  -7  -3   16.92    0.91
   3  -7  -3   17.47    0.88
  -3  -7   3   17.24    0.98
  -3  -7   3   17.36    0.81
  -3  -7   3   15.92    0.89
   3   7   3   17.40    0.94
  -4  -7  -3    7.35    0.74
  -4  -7  -3    5.97    0.65
  -4   7   3    7.38    0.48
   4  -7   3    8.03    0.73
   4   7  -3    7.67    0.76
  -4  -7  -3    6.62    0.48
   4  -7   3    7.77    0.74
   4   7  -3    6.92    0.66
   4  -7   3    7.24    0.71
   4  -7   3    6.73    0.54
  -4  -7  -3    6.76    0.53
  -4  -7   3    7.85    0.73
  -4  -7   3    7.20    0.53
   4   7   3    7.34    0.72
   4   7   3    7.23    0.67
   4  -7  -3    5.71    0.65
   4  -7  -3    6.96    0.67
   4  -7  -3    7.22    0.66
  -4  -7   3    6.82    0.68
  -5   7   3    5.76    0.42
  -5  -7  -3    5.25    0.46
  -5  -7  -3    5.88    0.44
   5   7  -3    5.53    0.63
   5  -7   3    6.00    0.53
  -5  -7  -3    7.88    0.77
   5  -7   3    6.33    0.64
   5  -7   3    5.30    0.63
   5   7  -3    5.79    0.67
  -5  -7  -3    5.45    0.66
   5  -7   3    6.71    0.69
   5   7   3    5.48    0.62
   5  -7  -3    6.19    0.65
  -5  -7   3    6.29    0.69
  -5  -7   3    6.86    0.48
  -5  -7   3    6.00    0.71
   5  -7  -3    6.58    0.67
   5  -7  -3    5.95    0.70
   5   7   3    5.43    0.70
   6  -7   3    3.33    0.55
   6   7  -3    2.89    0.63
  -6   7   3    2.94    0.30
   6  -7   3    3.02    0.54
   6  -7   3    3.19    0.53
  -6  -7  -3    2.40    0.54
  -6  -7  -3    2.82    0.35
   6   7  -3    3.52    0.52
   6  -7   3    4.14    0.51
  -6  -7  -3    4.36    0.64
  -6  -7   3    4.55    0.63
  -6  -7   3    3.39    0.36
   6  -7  -3    3.19    0.53
   6   7   3    4.18    0.68
  -6  -7   3    4.22    0.61
   6  -7  -3    4.48    0.60
   6  -7  -3    3.25    0.57
   6   7   3    3.57    0.70
   7  -7   3   15.27    1.01
  -7   7   3   13.52    0.56
   7  -7   3   12.96    0.94
  -7  -7  -3   13.48    1.10
   7   7  -3   12.93    1.12
  -7  -7  -3   15.30    1.00
   7  -7   3   13.12    0.84
   7   7   3   14.67    1.05
  -7  -7   3   13.39    1.03
   7  -7  -3   12.98    0.95
   7  -7  -3   13.96    0.92
   7  -7  -3   13.43    0.95
  -7  -7   3   14.64    1.19
   8  -7   3   20.32    1.08
   8  -7   3   15.99    1.05
   8   7  -3   17.18    1.18
  -8  -7  -3   17.10    1.15
   8  -7   3   16.14    1.08
  -8  -7  -3   19.83    1.17
  -8   7   3   17.53    0.66
   8  -7  -3   19.21    1.07
   8  -7  -3   18.89    1.05
  -8  -7   3   20.31    1.24
   8  -7  -3   18.14    1.12
  -8  -7   3   19.46    1.25
   8  -7  -3   19.39    1.16
   8   7   3   17.87    1.23
   9   7  -3    5.67    0.90
  -9  -7  -3    5.27    0.81
   9  -7   3    4.71    0.68
  -9  -7  -3    4.46    0.76
   9  -7   3    5.40    0.77
   9  -7   3    4.32    0.66
   9   7   3    5.18    0.84
   9  -7  -3    4.55    0.69
   9  -7  -3    5.12    0.67
  -9  -7   3    4.63    0.75
  -9  -7   3    3.22    0.66
   9  -7  -3    4.39    0.70
   9   7   3    5.58    0.78
   9  -7  -3    4.61    0.64
  10  -7   3    4.08    0.67
 -10  -7  -3    2.21    0.64
  10   7  -3    3.27    0.60
  10  -7   3    2.16    0.60
 -10  -7  -3    1.63    0.59
  10   7  -3    2.75    0.75
  10  -7   3    3.18    0.65
  10  -7  -3    2.22    0.54
 -10  -7   3    2.98    0.69
  10   7   3    3.25    0.65
  10  -7  -3    2.14    0.54
 -10  -7   3    2.64    0.67
  10  -7  -3    1.66    0.54
  10  -7  -3    3.13    0.74
  10   7   3    2.36    0.69
  11  -7   3    1.53    0.56
  11  -7   3    0.93    0.53
 -11  -7  -3    0.79    0.54
  11  -7   3    1.48    0.52
  11   7  -3    0.88    0.68
 -11  -7  -3    2.04    0.68
  11   7  -3    1.55    0.53
  11  -7  -3    0.58    0.58
  11   7   3    0.90    0.55
  11   7   3    0.47    0.64
 -11  -7   3    1.13    0.60
  11  -7  -3    0.97    0.51
  11  -7  -3    1.40    0.52
 -11  -7   3    1.51    0.63
   0  -8  -3    2.78    0.47
   0  -8  -3    2.35    0.45
   0  -8   3    3.37    0.44
   0  -8   3    2.80    0.48
   0  -8  -3    3.46    0.48
   0   8   3    2.78    0.40
   0   8  -3    3.46    0.49
   0  -8  -3    3.09    0.47
   0  -8   3    4.01    0.54
   0   8   3    3.10    0.44
   1  -8   3   33.70    1.37
  -1  -8  -3   34.75    1.34
   1  -8   3   35.07    1.25
   1  -8   3   35.98    1.38
  -1   8   3   33.31    1.30
  -1  -8  -3   33.92    1.35
   1   8  -3   35.32    1.37
  -1  -8  -3   33.96    1.32
  -1   8   3   35.12    1.20
  -1  -8  -3   36.95    1.37
   1  -8  -3   35.74    1.41
   1  -8  -3   33.47    1.24
  -1  -8   3   33.19    1.32
   1  -8  -3   35.51    1.40
   1   8   3   34.23    1.30
   1  -8  -3   33.90    1.28
  -1  -8   3   35.21    1.34
  -1   8  -3   36.16    1.34
   1   8   3   34.20    1.36
  -1  -8   3   35.33    1.37
  -1  -8   3   34.21    1.31
   2  -8   3    2.81    0.36
   2  -8   3    1.22    0.40
  -2  -8  -3    1.74    0.42
   2   8  -3    3.84    0.52
  -2  -8  -3    2.11    0.41
   2  -8   3    2.95    0.36
  -2   8   3    3.42    0.43
  -2  -8  -3    1.68    0.41
  -2  -8  -3    2.53    0.43
   2  -8   3    2.13    0.46
  -2   8   3    2.49    0.33
   2   8   3    2.65    0.46
  -2  -8   3    2.94    0.45
   2  -8  -3    2.43    0.48
  -2  -8   3    3.17    0.46
   2  -8  -3    2.40    0.48
   2   8   3    2.39    0.45
   2  -8  -3    3.24    0.49
  -2  -8   3    3.07    0.53
   2  -8  -3    2.25    0.36
  -2  -8   3    2.62    0.44
  -2   8  -3    2.35    0.40
   3  -8   3    1.31    0.40
   3  -8   3    0.94    0.39
  -3  -8  -3    0.94    0.41
   3  -8   3    1.38    0.29
  -3  -8  -3    1.03    0.33
  -3  -8  -3    1.49    0.43
   3  -8   3    1.21    0.43
  -3   8   3    1.08    0.30
  -3  -8  -3    1.36    0.36
   3   8  -3    0.68    0.35
   3  -8  -3    0.41    0.36
   3  -8  -3    2.00    0.35
  -3  -8   3    0.87    0.39
  -3   8  -3    0.97    0.31
  -3  -8   3    1.99    0.39
   3  -8  -3    0.85    0.39
   3   8   3    1.16    0.43
  -3  -8   3    0.97    0.38
   3   8   3    1.33    0.39
   3  -8  -3    1.46    0.38
  -3  -8   3    2.10    0.39
  -4  -8  -3    7.63    0.55
   4   8  -3    7.70    0.79
   4  -8   3    7.53    0.55
   4  -8   3    6.78    0.71
  -4   8   3    7.07    0.52
   4  -8   3    7.72    0.74
   4  -8   3    7.61    0.77
  -4  -8  -3    8.44    0.81
  -4  -8  -3    6.93    0.76
  -4  -8  -3    7.42    0.61
   4  -8  -3    7.43    0.77
   4  -8  -3    8.48    0.73
  -4   8  -3    7.77    0.62
  -4  -8   3    8.86    0.82
   4  -8  -3    9.25    0.81
  -4  -8   3    7.99    0.59
   4   8   3    7.57    0.75
  -4  -8   3    7.57    0.75
  -5   8   3    0.65    0.25
   5  -8   3    0.52    0.29
   5  -8   3    1.13    0.45
  -5  -8  -3    0.65    0.26
   5  -8   3    0.72    0.42
  -5  -8  -3    0.70    0.30
   5  -8   3    1.02    0.45
   5   8  -3    0.41    0.41
  -5  -8  -3    0.13    0.38
  -5  -8  -3    1.04    0.44
   5  -8  -3    0.90    0.44
   5   8   3    0.29    0.41
  -5  -8   3    0.64    0.27
  -5  -8   3    0.38    0.40
   5  -8  -3    0.74    0.43
   5  -8  -3    0.80    0.38
  -5  -8   3    0.70    0.44
   6  -8   3    9.60    0.87
   6  -8   3    9.65    0.70
  -6  -8  -3    9.86    0.93
  -6   8   3    9.73    0.56
  -6  -8  -3   10.55    0.61
  -6  -8  -3   11.24    0.86
  -6  -8  -3    9.28    0.89
   6  -8   3   10.03    0.93
   6  -8   3   10.59    0.97
   6   8  -3   10.17    0.98
   6  -8  -3    9.41    0.91
   6  -8  -3    9.40    0.85
  -6  -8   3    9.42    0.58
  -6  -8   3    8.97    0.88
  -6  -8   3    9.95    0.93
   6   8   3    9.36    0.92
   6  -8  -3    9.92    0.89
   7  -8   3    3.68    0.55
  -7   8   3    3.68    0.37
  -7  -8  -3    4.73    0.72
   7   8  -3    4.25    0.75
  -7  -8  -3    3.10    0.69
   7  -8   3    3.62    0.63
   7  -8   3    3.05    0.62
   7  -8  -3    4.27    0.69
  -7  -8   3    4.65    0.74
   7   8   3    3.41    0.70
   7  -8  -3    4.44    0.67
   7  -8  -3    2.43    0.52
  -7  -8   3    3.94    0.70
   8   8  -3    2.43    0.66
   8  -8   3    2.79    0.53
  -8  -8  -3    2.58    0.62
  -8  -8  -3    3.30    0.65
   8  -8   3    2.56    0.62
   8  -8   3    3.94    0.68
   8   8   3    4.24    0.83
   8  -8  -3    2.79    0.60
   8  -8  -3    2.31    0.59
  -8  -8   3    3.06    0.67
   8  -8  -3    2.30    0.60
  -8  -8   3    2.48    0.65
  -9  -8  -3    1.09    0.56
   9  -8   3    2.13    0.62
   9  -8   3    2.52    0.57
  -9  -8  -3    2.85    0.70
   9   8  -3    2.67    0.71
   9  -8   3    2.13    0.58
  -9  -8   3    0.85    0.54
   9  -8  -3    3.04    0.60
   9  -8  -3    2.17    0.59
  -9  -8   3    1.50    0.62
   9  -8  -3    2.75    0.62
   9   8   3    3.05    0.76
  10  -8   3    0.84    0.51
 -10  -8  -3    0.69    0.59
  10  -8   3    1.30    0.50
  10   8  -3    0.93    0.66
 -10  -8  -3    0.63    0.56
  10   8  -3    1.01    0.48
  10  -8   3    1.18    0.56
 -10  -8   3    2.21    0.68
  10  -8  -3    0.10    0.52
  10   8   3    1.70    0.67
  10  -8  -3    1.93    0.58
 -10  -8   3    0.74    0.58
  10  -8  -3    0.62    0.47
  10   8   3    0.36    0.49
   0   9   3    0.53    0.32
   0  -9  -3    0.37    0.33
   0   9   3    0.87    0.42
   0  -9  -3    0.82    0.37
   0  -9  -3    0.69    0.38
   0  -9   3    0.19    0.29
   0  -9   3    0.65    0.36
   0  -9  -3    1.36    0.37
   0  -9   3    0.32    0.35
  -1   9   3    3.99    0.45
   1  -9   3    4.27    0.50
   1  -9   3    3.54    0.56
   1  -9   3    3.10    0.53
  -1  -9  -3    3.25    0.52
  -1  -9  -3    2.17    0.45
  -1  -9  -3    2.46    0.46
  -1  -9  -3    3.60    0.53
  -1   9   3    3.38    0.49
  -1   9  -3    2.47    0.44
   1   9   3    4.35    0.52
   1  -9  -3    3.66    0.47
   1  -9  -3    4.68    0.62
   1  -9  -3    3.58    0.46
   1  -9  -3    3.04    0.55
  -1  -9   3    3.45    0.50
  -1  -9   3    3.30    0.51
  -1  -9   3    3.23    0.53
  -1  -9   3    3.54    0.49
   2  -9   3   21.05    1.12
   2  -9   3   21.89    0.91
  -2  -9  -3   21.81    1.11
  -2   9   3   19.31    0.98
  -2   9   3   21.67    0.88
  -2  -9  -3   20.66    1.02
  -2  -9  -3   21.68    1.10
   2  -9   3   22.46    1.15
  -2  -9  -3   19.82    1.01
   2  -9   3   20.67    0.89
   2   9   3   21.11    1.04
  -2  -9   3   20.76    1.09
   2  -9  -3   22.32    0.97
  -2   9  -3   19.84    1.01
  -2  -9   3   19.62    1.00
   2  -9  -3   19.39    0.99
   2  -9  -3   20.12    1.12
   2  -9  -3   20.58    1.08
  -2  -9   3   20.17    1.01
  -2  -9   3   20.33    1.04
  -3  -9  -3    4.70    0.56
  -3  -9  -3    5.50    0.69
   3   9  -3    6.17    0.73
  -3   9   3    6.16    0.47
  -3  -9  -3    5.45    0.69
   3  -9   3    4.93    0.65
  -3   9   3    5.04    0.53
   3  -9   3    5.71    0.53
   3  -9   3    6.41    0.73
  -3  -9  -3    5.86    0.58
   3   9   3    3.77    0.57
  -3  -9   3    5.41    0.66
  -3  -9   3    5.17    0.66
   3  -9  -3    5.46    0.69
   3  -9  -3    4.80    0.57
  -3   9  -3    3.51    0.47
  -3  -9   3    5.30    0.56
  -3  -9   3    6.42    0.63
   3  -9  -3    4.54    0.49
   3  -9  -3    5.19    0.68
  -4  -9  -3    4.73    0.51
  -4  -9  -3    4.26    0.52
   4  -9   3    3.64    0.60
  -4   9   3    4.54    0.50
   4   9  -3    3.62    0.61
  -4  -9  -3    4.42    0.68
  -4  -9  -3    4.93    0.66
   4  -9   3    7.09    0.82
   4  -9   3    5.41    0.55
   4  -9   3    6.15    0.80
  -4  -9   3    4.64    0.54
   4  -9  -3    5.03    0.48
   4  -9  -3    3.69    0.55
  -4   9  -3    5.04    0.54
  -4  -9   3    3.99    0.62
  -4  -9   3    5.61    0.73
   4  -9  -3    3.89    0.62
   4   9   3    5.34    0.69
   4  -9  -3    3.56    0.63
   5  -9   3    3.27    0.47
   5  -9   3    2.97    0.63
  -5  -9  -3    2.77    0.41
  -5  -9  -3    3.18    0.60
   5   9  -3    2.78    0.65
  -5  -9  -3    2.66    0.58
   5  -9   3    2.59    0.60
  -5  -9  -3    2.89    0.45
   5  -9   3    2.16    0.55
  -5   9   3    3.02    0.41
  -5   9  -3    2.70    0.44
  -5  -9   3    2.65    0.57
   5   9   3    2.57    0.64
  -5  -9   3    3.38    0.47
   5  -9  -3    2.51    0.61
  -5  -9   3    3.31    0.69
   5  -9  -3    3.88    0.63
   5  -9  -3    3.36    0.55
  -6  -9  -3    4.75    0.46
   6  -9   3    4.44    0.56
  -6  -9  -3    3.77    0.69
  -6  -9  -3    4.33    0.49
   6  -9   3    5.61    0.74
  -6  -9  -3    5.12    0.75
  -6   9   3    4.34    0.46
   6   9  -3    4.15    0.70
   6  -9   3    3.29    0.63
   6  -9   3    4.46    0.71
  -6   9  -3    3.75    0.48
   6  -9  -3    4.36    0.70
   6   9   3    4.24    0.72
   6  -9  -3    2.93    0.54
  -6  -9   3    4.61    0.73
   6  -9  -3    3.69    0.66
  -6  -9   3    4.08    0.69
  -6  -9   3    4.43    0.48
  -7  -9  -3    7.05    0.87
   7  -9   3    7.07    0.85
   7  -9   3    5.91    0.66
   7  -9   3    8.23    0.94
  -7  -9  -3    4.82    0.79
   7   9  -3    5.20    0.81
   7  -9  -3    5.95    0.85
  -7  -9   3    5.75    0.85
   7  -9  -3    5.21    0.73
   7   9   3    5.32    0.84
  -7  -9   3    5.46    0.84
   7  -9  -3    6.26    0.80
   8  -9   3    0.43    0.48
   8  -9   3    0.56    0.47
  -8  -9  -3    0.32    0.51
   8  -9   3    0.97    0.45
  -8  -9  -3    0.35    0.56
   8   9  -3   -0.21    0.49
   8   9   3    1.11    0.62
  -8  -9   3    1.58    0.60
   8  -9  -3    0.45    0.45
  -8  -9   3   -0.16    0.46
   8  -9  -3    0.62    0.51
   8  -9  -3    0.72    0.51
   9   9  -3    2.99    0.74
   9  -9   3    1.91    0.59
   9  -9   3    2.06    0.65
   9  -9   3    1.78    0.51
  -9  -9  -3    2.00    0.66
  -9  -9  -3    3.19    0.80
   9  -9  -3    2.37    0.66
   9  -9  -3    1.11    0.56
   9  -9  -3    2.06    0.64
  -9  -9   3    0.24    0.60
  -9  -9   3    1.38    0.67
   9   9   3    2.36    0.73
 -10  -9  -3    0.44    0.62
  10  -9   3   -0.20    0.47
 -10  -9  -3    1.41    0.64
  10  -9   3    0.81    0.55
  10   9  -3    1.00    0.68
  10  -9   3    0.60    0.50
  10   9   3    0.47    0.53
 -10  -9   3    0.53    0.63
  10  -9  -3   -0.42    0.51
  10   9   3   -0.01    0.59
 -10  -9   3    0.48    0.56
  10  -9  -3   -0.16    0.50
  10  -9  -3    1.01    0.53
   0 -10  -3    3.28    0.56
   0 -10   3    2.39    0.50
   0 -10  -3    2.53    0.48
   0 -10   3    3.37    0.53
   0 -10  -3    3.75    0.60
   0  10   3    2.66    0.44
   0 -10  -3    3.21    0.52
   0 -10   3    2.87    0.53
  -1  10   3   18.04    0.89
   1 -10   3   18.55    1.06
   1 -10   3   18.51    0.94
  -1 -10  -3   16.83    0.99
  -1 -10  -3   18.11    1.04
   1 -10   3   18.71    1.12
  -1 -10  -3   17.84    1.00
  -1 -10  -3   18.30    1.02
   1  10   3   18.13    0.99
  -1 -10   3   17.02    0.99
   1 -10  -3   18.55    1.11
   1 -10  -3   19.84    1.14
  -1 -10   3   18.06    1.02
   1 -10  -3   18.87    0.98
   1 -10  -3   17.97    0.93
  -1 -10   3   18.56    1.02
   2 -10   3    8.27    0.62
  -2 -10  -3    9.15    0.80
   2 -10   3    8.79    0.86
  -2  10   3    8.11    0.60
  -2 -10  -3    8.28    0.75
   2 -10   3    8.33    0.61
  -2 -10  -3    9.41    0.86
  -2 -10  -3    8.24    0.81
   2 -10   3    8.68    0.89
   2 -10  -3    8.16    0.69
  -2 -10   3    7.81    0.80
   2 -10  -3    7.63    0.82
   2 -10  -3    8.64    0.90
  -2 -10   3    8.44    0.78
   2 -10  -3    8.07    0.76
   2  10   3    8.16    0.77
  -2 -10   3    6.53    0.68
  -2 -10   3    8.56    0.81
  -3 -10  -3   34.03    1.52
  -3 -10  -3   34.51    1.39
   3  10  -3   33.67    1.56
  -3 -10  -3   32.81    1.51
   3 -10   3   34.51    1.56
   3 -10   3   33.40    1.59
   3 -10   3   33.99    1.22
  -3  10   3   33.11    1.19
   3 -10   3   35.01    1.30
  -3 -10  -3   33.47    1.39
   3 -10  -3   31.89    1.43
  -3 -10   3   35.45    1.55
  -3 -10   3   33.67    1.50
   3 -10  -3   34.12    1.32
   3 -10  -3   33.95    1.54
  -3 -10   3   32.95    1.40
  -3 -10   3   35.28    1.42
   3  10   3   34.63    1.49
   3 -10  -3   35.15    1.59
  -4  10   3   -0.03    0.36
  -4 -10  -3    0.11    0.39
  -4 -10  -3    0.36    0.35
   4 -10   3    0.36    0.30
  -4 -10  -3    0.30    0.32
   4 -10   3   -0.19    0.46
   4  10  -3    0.57    0.46
   4 -10   3    0.96    0.50
  -4  10   3    0.04    0.24
  -4 -10  -3   -0.48    0.38
   4 -10  -3    0.67    0.47
   4 -10  -3    0.28    0.38
  -4 -10   3   -0.17    0.40
  -4 -10   3    0.34    0.43
  -4 -10   3   -0.36    0.29
   4  10   3    0.73    0.48
   4 -10  -3    0.18    0.27
   4 -10  -3   -0.16    0.43
   5 -10   3    8.09    0.93
   5 -10   3    7.59    0.69
  -5 -10  -3    7.44    0.90
   5 -10   3    6.54    0.82
  -5  10   3    7.69    0.67
   5  10  -3    5.93    0.81
   5 -10   3    6.99    0.85
  -5 -10  -3    9.84    0.76
  -5 -10  -3    8.93    0.66
  -5 -10  -3    6.42    0.83
   5  10   3    7.80    0.88
  -5 -10   3    7.12    0.66
   5 -10  -3    6.93    0.85
  -5 -10   3    6.47    0.82
   5 -10  -3    6.13    0.71
  -5 -10   3    6.99    0.83
   5 -10  -3    7.01    0.92
  -6 -10  -3    0.82    0.33
  -6 -10  -3    1.65    0.58
  -6 -10  -3    0.65    0.35
   6 -10   3    1.51    0.57
   6 -10   3    1.00    0.53
   6  10  -3    0.49    0.51
   6 -10   3    1.68    0.57
   6 -10   3    0.97    0.39
  -6 -10  -3    1.63    0.57
  -6 -10   3    2.08    0.42
   6 -10  -3    2.13    0.64
  -6 -10   3    1.66    0.64
  -6 -10   3    1.73    0.62
   6  10   3    0.70    0.59
   6 -10  -3    1.09    0.55
   6 -10  -3    2.20    0.55
  -7 -10  -3   10.42    1.07
  -7 -10  -3   11.64    1.16
   7  10  -3   10.67    1.14
   7 -10   3    9.11    1.04
   7 -10   3    9.75    1.07
   7 -10   3   10.51    0.89
   7  10   3    9.93    1.08
   7 -10  -3   10.17    1.00
   7 -10  -3   10.22    1.06
  -7 -10   3   10.90    1.13
   7 -10  -3    9.38    1.00
  -7 -10   3    9.36    1.01
   8  10  -3    4.28    0.85
   8 -10   3    3.30    0.61
   8 -10   3    3.50    0.76
  -8 -10  -3    2.68    0.71
  -8 -10  -3    4.27    0.84
   8 -10   3    3.51    0.74
   8 -10  -3    3.69    0.67
   8 -10  -3    4.23    0.78
  -8 -10   3    4.96    0.88
   8  10   3    3.02    0.81
  -8 -10   3    3.91    0.83
   8 -10  -3    3.88    0.75
  -9 -10  -3    1.60    0.66
   9  10  -3    1.20    0.65
  -9 -10  -3    0.37    0.57
   9 -10   3    1.06    0.58
   9 -10   3    0.25    0.43
   9 -10   3    1.29    0.61
   9 -10  -3    0.63    0.56
   9  10   3    0.54    0.60
  -9 -10   3    1.84    0.72
   9 -10  -3    0.44    0.56
  -9 -10   3    1.84    0.66
   9 -10  -3    1.53    0.61
   0 -11   3    3.44    0.63
   0 -11  -3    4.19    0.59
   0 -11  -3    3.77    0.66
   0 -11   3    4.33    0.63
   0 -11  -3    5.82    0.79
   0  11   3    4.22    0.57
   0 -11   3    5.35    0.71
   0 -11  -3    4.04    0.61
  -1 -11  -3    1.76    0.53
   1 -11   3    1.01    0.39
   1 -11   3    1.12    0.53
  -1 -11  -3    1.53    0.55
   1 -11   3    1.90    0.54
  -1 -11  -3    2.01    0.48
  -1 -11  -3    1.05    0.47
  -1  11   3    1.85    0.42
   1 -11  -3    1.18    0.41
  -1 -11   3    1.54    0.53
   1 -11  -3    0.94    0.50
   1 -11  -3    1.81    0.42
   1 -11  -3    2.16    0.56
  -1 -11   3    0.93    0.46
   1  11   3    1.31    0.45
  -1 -11   3    1.73    0.51
  -2 -11  -3    4.02    0.66
   2 -11   3    2.92    0.62
  -2  11   3    3.55    0.47
  -2 -11  -3    3.89    0.63
   2 -11   3    3.43    0.48
  -2 -11  -3    3.24    0.58
   2 -11   3    5.01    0.58
   2 -11   3    3.57    0.66
  -2 -11  -3    2.89    0.62
   2 -11  -3    3.72    0.60
   2  11   3    2.98    0.58
  -2 -11   3    3.50    0.56
   2 -11  -3    3.38    0.53
  -2 -11   3    3.03    0.62
  -2 -11   3    4.55    0.69
   2 -11  -3    2.95    0.65
   2 -11  -3    3.60    0.67
  -2 -11   3    3.43    0.60
   3 -11   3   21.66    1.02
  -3 -11  -3   21.84    1.24
   3 -11   3   20.52    1.23
  -3 -11  -3   19.93    1.21
  -3 -11  -3   20.17    1.09
   3 -11   3   19.48    1.29
   3  11  -3   20.04    1.22
   3 -11   3   20.19    0.94
  -3 -11  -3   22.08    1.15
  -3  11   3   21.79    0.95
  -3 -11   3   21.07    1.15
  -3 -11   3   19.05    1.20
  -3 -11   3   20.32    1.14
  -3 -11   3   22.33    1.27
   3 -11  -3   20.29    1.28
   3 -11  -3   20.34    1.25
   3 -11  -3   23.40    1.07
   3  11   3   24.58    1.28
   3 -11  -3   20.18    1.15
  -4 -11  -3    0.69    0.38
  -4 -11  -3   -0.07    0.45
  -4 -11  -3    0.50    0.48
   4 -11   3    0.34    0.46
   4 -11   3    0.57    0.52
   4  11  -3    0.42    0.48
  -4 -11  -3    0.57    0.43
   4 -11   3    0.25    0.28
   4 -11  -3    0.41    0.51
   4 -11  -3    0.23    0.29
  -4 -11   3    0.62    0.49
   4 -11  -3    1.28    0.48
  -4 -11   3   -0.69    0.33
  -4 -11   3    0.34    0.37
   4  11   3   -0.21    0.49
   4 -11  -3    0.30    0.49
  -5 -11  -3    4.68    0.80
   5  11  -3    2.78    0.69
   5 -11   3    4.11    0.55
  -5 -11  -3    4.65    0.58
   5 -11   3    3.84    0.75
   5 -11   3    3.81    0.71
  -5 -11  -3    3.43    0.56
  -5 -11  -3    4.34    0.74
  -5 -11   3    4.15    0.79
  -5 -11   3    4.72    0.79
   5  11   3    4.09    0.77
   5 -11  -3    5.31    0.84
   5 -11  -3    4.67    0.69
  -5 -11   3    3.26    0.52
   5 -11  -3    3.44    0.72
   6  11  -3    5.35    0.88
   6 -11   3    4.00    0.58
   6 -11   3    3.95    0.76
  -6 -11  -3    4.57    0.59
  -6 -11  -3    3.83    0.76
  -6 -11  -3    4.17    0.54
  -6 -11  -3    4.15    0.76
   6 -11   3    5.08    0.84
   6  11   3    3.40    0.76
  -6 -11   3    3.11    0.76
  -6 -11   3    3.72    0.77
   6 -11  -3    3.55    0.73
   6 -11  -3    3.72    0.82
  -6 -11   3    3.45    0.52
   6 -11  -3    4.81    0.73
  -7 -11  -3    8.84    1.08
   7  11  -3    7.31    1.01
   7 -11   3    6.51    0.92
  -7 -11  -3    6.59    0.98
   7 -11   3    7.76    0.80
  -7 -11   3    9.78    1.12
   7  11   3    8.82    1.09
   7 -11  -3    7.27    1.00
   7 -11  -3    6.50    0.98
  -7 -11   3    8.32    1.11
   7 -11  -3    8.28    0.97
   8 -11   3    1.32    0.61
  -8 -11  -3    2.21    0.71
   8 -11   3    3.21    0.81
   8  11  -3    2.15    0.72
  -8 -11  -3    3.02    0.77
   8 -11   3    2.76    0.57
   8 -11  -3    3.13    0.70
   8 -11  -3    3.45    0.69
   8 -11  -3    1.69    0.66
  -8 -11   3    2.32    0.72
   8  11   3    4.17    0.89
  -8 -11   3    2.00    0.70
   0 -12   3    1.02    0.51
   0 -12   3    0.55    0.49
   0 -12  -3    0.67    0.49
   0 -12  -3    0.59    0.40
   0 -12   3    0.57    0.42
   0  12   3    0.37    0.41
   0 -12  -3    0.59    0.39
   0 -12  -3    0.56    0.49
  -1 -12  -3    5.00    0.70
   1 -12   3    6.10    0.68
   1 -12   3    3.50    0.73
  -1 -12  -3    6.08    0.73
  -1 -12  -3    5.80    0.80
  -1 -12  -3    6.01    0.82
   1 -12   3    5.37    0.79
  -1  12   3    4.72    0.61
   1 -12  -3    5.37    0.80
  -1 -12   3    4.79    0.73
   1 -12  -3    6.44    0.75
   1 -12  -3    5.78    0.86
   1  12   3    5.64    0.70
  -1 -12   3    5.75    0.75
  -1 -12   3    6.12    0.78
  -2 -12  -3    0.96    0.45
  -2 -12  -3    0.44    0.43
   2 -12   3    0.93    0.36
   2 -12   3    0.40    0.53
  -2 -12  -3    0.02    0.44
   2 -12   3    0.57    0.36
  -2  12   3    0.60    0.37
   2  12  -3    0.76    0.49
  -2 -12  -3    1.44    0.54
   2 -12   3    0.95    0.54
   2 -12  -3    0.91    0.42
  -2 -12   3    0.48    0.46
   2 -12  -3    1.21    0.59
   2 -12  -3    0.74    0.41
  -2 -12   3    1.45    0.54
  -2 -12   3    0.06    0.43
  -2 -12   3    0.76    0.50
   2 -12  -3   -0.78    0.48
   2  12   3    0.93    0.51
   3 -12   3    0.47    0.49
  -3 -12  -3    0.26    0.49
   3 -12   3    0.12    0.34
  -3 -12  -3    0.47    0.45
   3 -12   3   -0.31    0.27
  -3 -12  -3   -0.41    0.37
  -3 -12  -3    0.50    0.47
   3 -12   3    0.34    0.52
   3  12  -3    0.40    0.49
  -3  12   3    0.44    0.33
  -3 -12   3    0.60    0.45
  -3 -12   3    1.12    0.54
   3  12   3   -0.06    0.45
   3 -12  -3   -0.70    0.50
   3 -12  -3   -0.51    0.35
  -3 -12   3   -0.32    0.46
   3 -12  -3    0.26    0.57
   3 -12  -3    0.14    0.36
  -3 -12   3    0.79    0.47
  -4 -12  -3    2.15    0.62
   4 -12   3    2.58    0.71
  -4 -12  -3    3.09    0.57
   4 -12   3    1.94    0.63
  -4 -12  -3    2.40    0.62
  -4 -12  -3    1.92    0.54
   4  12  -3    2.21    0.69
   4 -12   3    3.38    0.52
   4  12   3    3.15    0.67
  -4 -12   3    3.01    0.71
  -4 -12   3    2.69    0.66
   4 -12  -3    2.91    0.62
   4 -12  -3    3.17    0.72
   4 -12  -3    2.43    0.74
  -4 -12   3    2.55    0.54
   4 -12  -3    2.63    0.47
   5  12  -3    1.86    0.66
  -5 -12  -3    2.53    0.54
  -5 -12  -3    3.30    0.73
  -5 -12  -3    2.70    0.67
  -5 -12  -3    1.69    0.49
   5 -12   3    2.12    0.69
   5 -12   3    0.88    0.42
   5 -12   3    1.41    0.65
   5 -12  -3    1.83    0.63
  -5 -12   3    2.34    0.53
  -5 -12   3    1.89    0.66
   5 -12  -3    2.31    0.59
   5  12   3    2.42    0.68
   5 -12  -3    0.87    0.57
  -5 -12   3    2.00    0.63
  -6 -12  -3    2.02    0.71
   6 -12   3    3.91    0.82
   6  12  -3    1.39    0.67
  -6 -12  -3    1.98    0.68
   6 -12   3    2.08    0.49
   6 -12   3    2.82    0.74
  -6 -12  -3    1.88    0.49
  -6 -12   3    2.12    0.47
   6 -12  -3    3.24    0.80
   6 -12  -3    2.25    0.59
  -6 -12   3    1.89    0.70
  -6 -12   3    1.16    0.60
   6 -12  -3    2.32    0.70
   6  12   3    0.79    0.61
   7 -12   3    0.44    0.43
  -7 -12  -3    0.61    0.59
  -7 -12  -3    1.25    0.66
   7  12  -3    0.68    0.61
   7 -12   3    0.24    0.60
   7 -12  -3   -0.08    0.52
  -7 -12   3    0.49    0.59
   7 -12  -3    0.65    0.63
   7 -12  -3   -0.39    0.41
   7  12   3    0.57    0.65
  -7 -12   3   -0.15    0.53
   8 -12   3    3.78    0.86
  -8 -12  -3    3.95    0.91
  -8 -12  -3    4.75    0.88
   8 -12   3    4.36    0.71
   8  12  -3    4.46    0.89
  -8 -12   3    3.35    0.83
  -8 -12   3    4.24    0.93
   8 -12  -3    2.87    0.70
   8 -12  -3    3.85    0.88
   8  12   3    2.73    0.87
   8 -12  -3    4.59    0.94
   0 -13   3   -0.38    0.43
   0 -13  -3    0.01    0.40
   0 -13   3   -0.26    0.35
   0 -13   3   -0.46    0.44
   0 -13  -3   -0.61    0.47
   0  13   3   -0.18    0.40
   0 -13  -3    0.08    0.53
   0 -13  -3    0.25    0.40
   1 -13   3    0.37    0.58
   1  13  -3    0.49    0.52
  -1 -13  -3    0.37    0.44
   1 -13   3    0.23    0.38
   1 -13   3    0.36    0.50
  -1 -13  -3    0.71    0.53
  -1 -13  -3    0.82    0.49
  -1  13   3   -0.17    0.39
  -1 -13  -3   -0.19    0.50
  -1 -13   3    0.41    0.46
   1 -13  -3    0.75    0.43
   1  13   3    0.70    0.47
  -1 -13   3    0.51    0.50
   1 -13  -3    0.18    0.52
   1 -13  -3    1.26    0.57
  -1 -13   3   -0.12    0.38
  -2 -13  -3    0.87    0.54
  -2 -13  -3    0.10    0.48
   2 -13   3   -0.02    0.53
   2 -13   3    0.16    0.34
  -2  13   3    0.49    0.39
  -2 -13  -3    0.28    0.45
   2  13  -3    0.29    0.49
   2 -13   3    0.43    0.58
  -2 -13  -3    0.02    0.47
   2 -13   3   -0.06    0.32
   2 -13  -3    0.50    0.57
   2 -13  -3   -0.12    0.56
   2 -13  -3    0.64    0.45
   2  13   3   -0.47    0.42
   2 -13  -3    0.05    0.36
  -2 -13   3    1.01    0.46
  -2 -13   3    0.87    0.46
  -2 -13   3   -0.58    0.47
  -3 -13  -3    0.07    0.49
   3 -13   3   -0.31    0.30
   3  13  -3    0.13    0.54
  -3 -13  -3    0.00    0.43
   3 -13   3    0.14    0.54
  -3 -13  -3    0.03    0.51
   3 -13   3    0.55    0.61
  -3 -13  -3    0.03    0.49
   3 -13  -3    0.98    0.61
   3 -13  -3    0.17    0.58
   3  13   3    0.93    0.52
   3 -13  -3    0.25    0.37
  -3 -13   3    0.71    0.50
  -3 -13   3    0.84    0.50
   3 -13  -3    0.50    0.40
  -3 -13   3    0.78    0.49
   4 -13   3    0.62    0.61
   4 -13   3    1.12    0.41
   4 -13   3    0.87    0.60
  -4 -13  -3    1.07    0.63
  -4 -13  -3    0.76    0.47
  -4 -13  -3    0.88    0.48
  -4 -13  -3    0.89    0.58
   4  13  -3    0.84    0.56
   4 -13  -3    0.47    0.44
   4 -13  -3    0.61    0.56
  -4 -13   3    0.71    0.47
  -4 -13   3    0.96    0.55
   4 -13  -3    0.08    0.58
  -4 -13   3    0.80    0.56
   4  13   3    0.36    0.56
   5 -13   3    1.11    0.65
  -5 -13  -3    1.14    0.49
   5  13  -3    1.55    0.67
   5 -13   3    1.37    0.67
  -5 -13  -3    0.57    0.63
  -5 -13  -3    0.78    0.50
   5 -13   3    0.94    0.44
  -5 -13  -3    0.49    0.63
   5  13   3    0.96    0.60
  -5 -13   3    1.53    0.60
   5 -13  -3    0.31    0.64
   5 -13  -3    1.37    0.53
  -5 -13   3    2.24    0.70
  -5 -13   3   -0.27    0.36
   5 -13  -3    0.50    0.63
  -6 -13  -3    5.91    0.72
  -6 -13  -3    4.47    0.86
   6  13  -3    5.81    0.96
   6 -13   3    6.56    0.99
  -6 -13  -3    6.62    1.01
   6 -13   3    7.23    0.78
   6 -13   3    5.40    0.92
  -6 -13   3    6.52    0.99
   6  13   3    6.90    1.01
   6 -13  -3    6.54    0.89
   6 -13  -3    6.31    1.04
  -6 -13   3    6.64    1.04
   6 -13  -3    6.17    0.99
   0 -14   3   -0.29    0.41
   0 -14  -3   -0.25    0.40
   0 -14  -3   -0.27    0.56
   0 -14  -3    0.49    0.58
   0 -14  -3   -0.22    0.43
   0 -14   3   -0.18    0.55
   0 -14   3   -0.37    0.46
   0  14   3    0.10    0.44
   1 -14   3    1.21    0.61
  -1 -14  -3    0.91    0.56
   1 -14   3    2.09    0.75
   1 -14   3    1.64    0.50
   1  14  -3    1.94    0.63
   1 -14   3    1.13    0.44
  -1 -14  -3    0.93    0.52
  -1  14   3    1.89    0.55
  -1 -14  -3    0.98    0.59
  -1 -14  -3    0.94    0.64
   1 -14  -3    0.36    0.64
   1  14   3    0.85    0.51
  -1 -14   3    1.14    0.52
   1 -14  -3    1.19    0.53
  -1 -14   3    2.54    0.65
   1 -14  -3    1.81    0.73
  -1 -14   3    2.18    0.66
   2 -14   3    2.89    0.54
  -2  14   3    3.70    0.59
   2 -14   3    1.97    0.51
  -2 -14  -3    2.35    0.62
  -2 -14  -3    3.87    0.73
  -2 -14  -3    2.53    0.69
  -2 -14  -3    2.43    0.67
   2 -14   3    2.62    0.77
   2 -14   3    3.09    0.76
   2  14  -3    2.42    0.67
   2  14   3    2.56    0.66
  -2 -14   3    2.97    0.73
  -2 -14   3    2.47    0.64
   2 -14  -3    2.40    0.78
   2 -14  -3    4.05    0.68
   2 -14  -3    2.75    0.82
   2 -14  -3    1.71    0.57
  -2 -14   3    1.31    0.64
   3 -14   3   -0.38    0.32
  -3 -14  -3   -0.34    0.53
   3 -14   3   -0.36    0.59
   3  14  -3    0.03    0.47
   3 -14   3    0.52    0.56
  -3 -14  -3   -0.14    0.49
  -3 -14  -3    0.36    0.47
  -3 -14  -3   -0.35    0.48
  -3 -14   3   -0.24    0.48
   3 -14  -3   -0.30    0.57
   3  14   3    0.43    0.54
   3 -14  -3   -0.18    0.38
  -3 -14   3    0.34    0.46
  -3 -14   3    0.01    0.54
   3 -14  -3    0.04    0.59
   3 -14  -3    0.53    0.48
  -4 -14  -3    2.30    0.59
  -4 -14  -3    1.81    0.66
  -4 -14  -3    2.20    0.72
   4 -14   3    0.87    0.69
   4  14  -3    0.78    0.61
   4 -14   3    0.95    0.65
  -4 -14  -3    1.46    0.56
   4 -14   3    1.36    0.74
  -4 -14   3    1.73    0.58
  -4 -14   3    0.50    0.59
   4 -14  -3    1.72    0.58
   4 -14  -3    1.70    0.71
   4 -14  -3    1.53    0.69
   4  14   3    0.75    0.58
  -4 -14   3    2.16    0.73
   5  14  -3    0.29    0.59
  -5 -14  -3    1.00    0.65
  -5 -14  -3    0.44    0.44
  -5 -14  -3    0.46    0.57
  -5 -14  -3    1.05    0.57
   5 -14   3    1.07    0.73
   5 -14   3    0.97    0.66
   5 -14  -3    0.62    0.68
  -5 -14   3    0.36    0.47
   5  14   3    0.28    0.64
   5 -14  -3    0.50    0.47
   5 -14  -3    0.95    0.76
  -5 -14   3    0.18    0.61
  -5 -14   3    1.04    0.64
   0  15  -3    9.84    1.08
   0 -15   3    8.31    0.95
   0 -15  -3    8.55    1.07
   0 -15  -3    8.33    1.02
   0 -15  -3   10.13    1.18
   0  15   3   11.08    1.03
   0 -15   3    9.54    1.15
   0 -15   3    8.15    1.03
  -1 -15  -3    0.81    0.52
   1 -15   3    1.22    0.49
  -1 -15  -3    1.15    0.66
   1 -15   3    0.78    0.69
   1  15  -3    1.73    0.68
  -1  15   3    1.70    0.56
   1 -15   3    1.46    0.48
   1 -15   3    2.01    0.74
  -1 -15  -3    2.04    0.67
  -1 -15  -3    1.82    0.68
   1 -15  -3    1.17    0.52
  -1 -15   3    1.53    0.63
  -1 -15   3    0.40    0.50
   1 -15  -3    0.78    0.65
   1 -15  -3    2.65    0.76
  -1 -15   3    1.66    0.69
   1  15   3    1.02    0.57
   1 -15  -3    1.36    0.58
   2 -15   3    0.42    0.60
   2  15  -3    0.73    0.57
   2 -15   3    0.61    0.45
  -2 -15  -3    0.50    0.52
  -2 -15  -3   -0.19    0.49
  -2 -15  -3    0.16    0.57
  -2 -15  -3    0.92    0.66
   2 -15   3    0.73    0.68
   2 -15   3    0.59    0.44
   2 -15  -3    0.87    0.49
  -2 -15   3    1.31    0.58
  -2 -15   3    1.05    0.59
   2  15   3    0.25    0.54
   2 -15  -3    0.94    0.67
   2 -15  -3    1.14    0.58
   2 -15  -3    1.25    0.72
   3 -15   3    3.32    0.82
  -3 -15  -3    1.65    0.70
   3  15  -3    1.61    0.73
  -3 -15  -3    1.43    0.63
  -3 -15  -3    1.20    0.60
  -3 -15  -3    1.01    0.61
   3 -15   3    1.21    0.72
  -3 -15   3    1.29    0.55
   3 -15  -3    1.49    0.76
   3 -15  -3    0.50    0.56
   3 -15  -3    3.23    0.64
   3 -15  -3    2.07    0.79
   3  15   3    1.13    0.61
  -3 -15   3    1.83    0.69
   0   0  -4  115.74    2.95
   0   0   4  114.60    2.90
   1   0   4    1.61    0.23
  -1   0   4    2.13    0.15
  -1   0  -4    1.89    0.23
   1   0   4    1.63    0.21
  -1   0   4    1.49    0.19
   1   0  -4    1.60    0.20
   2   0  -4  144.32    3.66
  -2   0   4  144.06    3.69
   2   0   4  157.77    3.76
   2   0   4  144.77    3.80
   2   0   4  144.13    3.79
   2   0  -4  141.85    3.66
  -2   0  -4  153.03    3.77
  -3   0  -4   70.04    1.96
   3   0   4   70.38    1.93
   3   0  -4   71.25    1.79
   3   0   4   72.51    2.04
  -3   0   4   72.25    1.87
  -3   0   4   68.63    1.87
   3   0  -4   69.95    2.00
   3   0  -4   70.42    1.87
   3   0   4   74.02    2.04
   4   0  -4   39.46    1.20
  -4   0   4   39.69    1.13
   4   0  -4   40.21    1.13
   4   0   4   39.73    1.33
  -4   0  -4   38.18    1.22
   4   0   4   38.98    1.32
   4   0  -4   40.38    1.05
   4   0  -4   39.18    1.32
   4   0   4   36.80    1.16
   4   0   4   40.50    1.13
   5   0  -4    3.40    0.45
  -5   0  -4    3.80    0.39
   5   0   4    3.78    0.28
  -5   0   4    3.28    0.28
   5   0  -4    3.52    0.27
   5   0   4    3.96    0.47
   5   0   4    3.52    0.28
   5   0   4    3.26    0.43
   5   0  -4    4.26    0.39
   5   0  -4    3.56    0.26
  -6   0  -4    0.35    0.21
   6   0   4    0.28    0.20
   6   0   4   -0.04    0.26
   6   0  -4    0.42    0.16
  -6   0   4    0.43    0.18
   6   0  -4    0.22    0.23
  -6   0  -4    0.13    0.22
   6   0   4    0.20    0.27
   6   0  -4   -0.29    0.25
   7   0  -4   22.67    1.10
   7   0  -4   22.86    0.96
   7   0   4   20.53    1.02
  -7   0  -4   22.31    0.93
  -7   0   4   23.04    0.83
   7   0   4   23.20    1.09
   7   0  -4   22.27    0.80
   8   0  -4   -0.20    0.25
  -8   0   4    0.10    0.22
   8   0   4    0.23    0.31
   8   0  -4    0.00    0.19
  -8   0   4    0.41    0.31
   8   0   4   -0.20    0.30
  -8   0  -4    0.35    0.29
  -8   0  -4    0.15    0.24
   8   0  -4   -0.19    0.32
  -9   0   4   16.37    0.92
   9   0  -4   15.77    0.92
  -9   0  -4   15.69    0.88
  -9   0  -4   16.61    0.87
   9   0  -4   16.26    0.75
  -9   0   4   16.50    0.77
   9   0  -4   16.24    1.14
   9   0   4   14.76    1.03
   9   0   4   17.27    1.01
 -10   0   4    0.52    0.30
  10   0   4    1.15    0.54
  10   0   4    0.42    0.42
 -10   0   4    0.86    0.40
  10   0  -4    1.55    0.46
 -10   0  -4    0.91    0.38
  10   0  -4    0.59    0.50
  11   0   4    3.82    0.75
  11   0   4    4.65    0.72
 -11   0  -4    4.12    0.58
  11   0  -4    1.92    0.66
  11   0  -4    4.44    0.66
 -11   0   4    5.51    0.67
  12   0  -4    0.64    0.50
  12   0   4    0.54    0.45
  12   0   4    0.97    0.57
  12   0  -4    0.30    0.55
   0   1  -4  573.62   14.30
   0  -1   4  567.51   13.95
   0  -1  -4  578.11   13.98
   0   1   4  594.00   14.09
   0  -1  -4  560.63   13.98
   1  -1   4    4.92    0.34
   1   1  -4    4.12    0.30
  -1   1   4    4.59    0.29
  -1  -1  -4    4.46    0.34
   1   1   4    4.28    0.31
   1   1   4    4.43    0.34
   1  -1  -4    4.90    0.31
   1   1   4    4.78    0.32
  -1   1  -4    5.20    0.36
  -1  -1   4    4.87    0.24
   1  -1  -4    4.58    0.29
  -2  -1  -4   59.31    1.71
   2   1  -4   60.86    1.65
  -2   1   4   58.92    1.59
   2   1  -4   63.29    1.66
   2  -1   4   61.34    1.73
   2  -1   4   60.83    1.73
  -2   1  -4   61.98    1.66
  -2  -1   4   60.37    1.65
   2  -1  -4   59.70    1.67
   2  -1  -4   59.33    1.63
   2  -1  -4   59.54    1.51
   2   1   4   58.26    1.70
   2   1   4   61.55    1.72
   2   1   4   58.76    1.67
   2  -1  -4   59.23    1.68
  -3   1   4    2.74    0.21
   3   1  -4    2.81    0.25
   3  -1   4    2.49    0.32
   3  -1   4    2.51    0.35
   3  -1   4    2.80    0.29
  -3  -1  -4    3.10    0.34
  -3   1   4    2.70    0.21
   3   1  -4    2.61    0.31
   3   1  -4    2.27    0.23
   3  -1  -4    3.23    0.24
   3  -1  -4    3.15    0.29
   3   1   4    2.71    0.35
  -3  -1   4    2.26    0.27
  -3   1  -4    2.61    0.28
   3  -1  -4    2.46    0.33
   3  -1  -4    2.80    0.30
   3   1   4    3.24    0.39
   3   1   4    2.87    0.31
   4   1  -4   25.30    0.98
  -4  -1  -4   27.85    0.96
   4  -1   4   25.38    0.98
   4   1  -4   26.58    0.78
   4   1  -4   24.20    0.78
  -4  -1  -4   25.95    0.90
   4   1  -4   26.88    0.79
   4  -1   4   25.89    0.86
   4   1  -4   25.06    0.75
   4   1  -4   25.72    0.93
   4  -1   4   28.19    0.94
  -4   1   4   25.73    0.74
   4  -1   4   24.83    0.97
  -4   1   4   26.16    0.74
   4  -1  -4   26.37    0.76
   4  -1  -4   27.19    0.83
  -4   1  -4   25.26    0.89
   4  -1  -4   26.27    0.90
   4   1   4   26.26    0.99
   4   1   4   25.40    0.89
  -4  -1   4   26.03    0.88
   4  -1  -4   25.89    0.99
   4   1   4   25.35    1.03
   4  -1  -4   26.64    0.85
   5  -1   4   24.31    0.96
  -5   1   4   24.96    0.72
   5   1  -4   24.45    0.76
   5   1  -4   24.40    0.68
   5   1  -4   24.65    0.94
  -5  -1  -4   23.17    0.88
  -5  -1  -4   22.92    0.92
   5  -1   4   24.90    0.84
  -5   1   4   24.34    0.72
   5  -1   4   24.32    1.01
   5  -1   4   24.09    1.01
   5   1  -4   25.34    1.04
  -5  -1   4   26.46    0.90
  -5   1  -4   25.58    0.90
   5   1   4   25.25    1.04
   5   1   4   24.40    0.88
   5   1   4   25.82    1.06
   5  -1  -4   24.75    1.04
   5  -1  -4   27.18    0.92
   5  -1  -4   25.94    0.85
   5  -1  -4   25.58    0.80
   5  -1  -4   26.44    0.88
   6  -1   4    1.06    0.33
   6   1  -4    0.62    0.35
   6  -1   4    0.81    0.21
  -6   1   4    0.67    0.16
  -6  -1  -4    0.74    0.25
   6  -1   4    0.66    0.30
  -6  -1  -4    0.46    0.26
   6   1  -4    0.90    0.19
   6   1  -4    0.71    0.28
   6  -1   4    0.93    0.31
   6  -1  -4    0.92    0.33
   6  -1  -4    0.95    0.21
   6   1   4    0.55    0.18
   6   1   4    1.05    0.34
  -6  -1   4    0.58    0.23
   6  -1  -4    0.32    0.22
   6  -1  -4    0.22    0.21
   6   1   4    0.11    0.28
   6  -1  -4    0.50    0.19
  -6   1  -4    0.54    0.23
   7  -1   4    3.24    0.48
   7   1  -4    4.36    0.50
   7   1  -4    3.19    0.32
   7  -1   4    3.54    0.33
   7   1  -4    2.18    0.47
   7  -1   4    2.80    0.48
   7  -1   4    2.56    0.45
  -7  -1  -4    3.38    0.41
  -7  -1  -4    2.13    0.37
  -7   1   4    2.88    0.27
  -7  -1   4    3.35    0.37
   7   1   4    3.47    0.28
  -7   1  -4    3.62    0.39
   7  -1  -4    2.90    0.31
   7  -1  -4    3.40    0.32
   7   1   4    3.13    0.53
   7   1   4    3.53    0.50
   7  -1  -4    2.94    0.51
  -7  -1   4    4.09    0.50
   7  -1  -4    3.14    0.38
  -8   1   4   11.57    0.70
  -8  -1  -4   11.59    0.67
   8  -1   4   13.78    0.85
  -8  -1  -4   11.41    0.74
   8  -1   4   11.26    0.65
   8   1  -4   11.74    0.59
   8   1  -4   12.37    0.81
   8  -1   4   11.14    0.82
  -8   1   4   12.16    0.55
   8   1  -4   12.97    0.90
   8  -1   4   11.87    0.94
  -8  -1   4   12.77    0.67
   8   1   4   10.07    0.92
   8  -1  -4   12.21    0.71
  -8   1  -4   12.10    0.67
  -8  -1   4   11.71    0.77
   8  -1  -4   11.72    0.59
   8  -1  -4   10.63    0.92
   8   1   4   11.04    0.80
   9   1  -4    7.00    0.53
   9  -1   4    6.37    0.73
  -9   1   4    7.04    0.49
  -9   1   4    7.16    0.64
  -9  -1  -4    6.84    0.66
   9   1  -4    8.81    0.80
  -9  -1  -4    6.84    0.61
   9   1  -4    6.64    0.82
   9  -1   4    7.39    0.79
   9  -1  -4    7.82    0.56
   9  -1  -4    8.02    0.70
  -9   1  -4    8.39    0.63
  -9  -1   4    8.46    0.64
  -9  -1   4    7.89    0.76
   9   1   4    8.18    0.83
   9  -1  -4    7.98    0.89
   9   1   4    6.25    0.77
  10  -1   4    4.38    0.70
 -10   1   4    4.72    0.58
  10  -1   4    5.15    0.68
 -10  -1  -4    4.59    0.81
  10   1  -4    4.20    0.64
  10   1  -4    5.76    0.85
 -10  -1  -4    4.44    0.60
 -10   1   4    4.74    0.44
  10   1   4    5.71    0.73
 -10   1  -4    4.39    0.53
  10   1   4    5.33    0.76
 -10  -1   4    4.43    0.63
  10  -1  -4    4.49    0.60
 -10  -1   4    5.18    0.57
  10  -1  -4    4.29    0.77
  11   1  -4   -0.01    0.42
  11  -1   4    0.02    0.40
  11  -1   4   -0.12    0.42
 -11  -1  -4    0.57    0.39
  11   1  -4    0.61    0.58
  11  -1  -4   -0.55    0.35
  11  -1  -4   -0.03    0.53
  11   1   4    0.51    0.44
  11   1   4    0.01    0.47
 -11  -1   4    0.47    0.37
 -11   1  -4    0.00    0.34
 -11  -1   4    0.39    0.41
  12  -1   4    0.99    0.55
 -12  -1  -4    1.11    0.71
  12  -1   4    1.35    0.55
  12   1  -4    2.17    0.61
  12   1  -4    0.58    0.71
  12   1   4    1.21    0.65
  12  -1  -4    0.47    0.64
  12   1   4    1.11    0.53
 -12  -1   4    1.25    0.57
   0  -2  -4  896.40   21.90
   0   2   4  868.63   21.83
   0  -2  -4  871.88   22.14
   0  -2  -4  922.02   21.69
   0  -2   4  893.41   21.67
   0   2   4  910.81   21.93
  -1   2   4   26.81    0.85
   1  -2   4   27.55    0.90
  -1  -2  -4   28.34    0.86
  -1   2   4   28.41    0.76
   1   2  -4   26.07    0.89
  -1  -2  -4   27.45    0.87
  -1  -2  -4   26.78    0.91
   1  -2  -4   27.73    0.99
   1  -2  -4   27.75    0.91
   1   2   4   27.95    0.92
   1   2   4   28.04    0.89
  -1  -2   4   28.25    0.84
   1  -2  -4   26.21    0.89
   1  -2  -4   27.88    0.84
  -2  -2  -4   11.17    0.47
  -2   2   4   11.03    0.42
   2  -2   4   11.34    0.52
  -2  -2  -4   10.38    0.55
   2   2  -4   11.37    0.53
   2  -2   4   11.09    0.55
   2   2   4   10.48    0.52
   2  -2  -4   10.61    0.32
   2   2   4   11.03    0.55
   2  -2  -4   10.60    0.52
   2  -2  -4   10.83    0.50
  -2  -2   4   12.47    0.57
   2  -2  -4   10.89    0.53
   3  -2   4   12.51    0.58
  -3  -2  -4   12.25    0.49
   3   2  -4   11.97    0.57
  -3   2   4   12.98    0.40
   3  -2   4   12.36    0.62
  -3  -2  -4   11.74    0.63
   3  -2   4   12.20    0.61
   3   2  -4   12.07    0.55
  -3  -2  -4   12.82    0.59
   3  -2  -4   13.08    0.54
   3  -2  -4   11.50    0.59
   3   2   4   12.16    0.65
   3   2   4   11.74    0.58
   3  -2  -4   11.91    0.58
  -3  -2   4   11.71    0.59
  -4  -2  -4   -0.48    0.19
   4  -2   4    0.32    0.28
   4  -2   4   -0.17    0.23
  -4   2   4    0.13    0.06
   4   2  -4   -0.16    0.23
  -4   2   4    0.10    0.06
   4   2  -4    0.21    0.24
   4  -2   4    0.49    0.22
   4   2  -4   -0.17    0.18
   4  -2   4    0.02    0.18
  -4  -2  -4    0.00    0.14
  -4  -2  -4    0.54    0.27
   4  -2  -4    0.12    0.23
   4   2   4    0.12    0.29
   4   2   4   -0.03    0.24
  -4  -2   4   -0.02    0.22
   4  -2  -4    0.05    0.12
   4  -2  -4    0.36    0.22
   4  -2  -4   -0.10    0.20
   4  -2  -4    0.05    0.14
  -4   2  -4    0.13    0.17
   4   2   4   -0.21    0.19
   5   2  -4   35.44    1.29
   5   2  -4   31.94    1.05
   5  -2   4   35.53    1.27
  -5  -2  -4   34.42    1.19
   5   2  -4   35.90    1.05
  -5  -2  -4   34.56    1.00
   5  -2   4   34.60    1.14
   5  -2   4   33.28    1.27
   5  -2   4   34.88    1.20
   5   2  -4   33.94    1.24
  -5  -2  -4   34.91    1.24
   5  -2  -4   34.43    1.03
   5   2   4   32.50    1.30
   5  -2  -4   34.07    1.02
   5  -2  -4   32.37    1.25
   5  -2  -4   34.87    1.10
   5   2   4   33.66    1.24
  -5  -2   4   33.10    1.15
   5   2   4   32.23    1.13
   5  -2  -4   34.81    1.16
  -5   2  -4   33.71    1.08
   6   2  -4    6.49    0.35
   6   2  -4    8.34    0.65
   6  -2   4    7.24    0.54
   6   2  -4    6.73    0.40
  -6   2   4    6.49    0.25
   6  -2   4    6.04    0.59
  -6  -2  -4    7.67    0.59
   6  -2   4    6.86    0.47
   6  -2   4    6.29    0.59
  -6  -2  -4    5.88    0.54
  -6   2   4    6.78    0.25
   6   2  -4    7.42    0.66
   6   2  -4    6.63    0.36
  -6  -2   4    6.15    0.50
  -6  -2   4    6.41    0.59
   6  -2  -4    6.31    0.47
   6  -2  -4    6.95    0.65
   6  -2  -4    6.56    0.44
   6   2   4    7.86    0.71
  -6   2  -4    6.13    0.44
   6  -2  -4    5.84    0.40
   6   2   4    6.13    0.45
   6   2   4    6.35    0.60
   6  -2  -4    7.17    0.41
   7  -2   4    7.27    0.66
  -7   2   4    5.53    0.28
   7  -2   4    5.09    0.46
   7   2  -4    6.76    0.72
   7  -2   4    7.12    0.67
  -7  -2  -4    5.47    0.55
  -7  -2  -4    5.43    0.52
   7   2  -4    6.36    0.42
   7  -2   4    6.60    0.63
   7   2  -4    6.73    0.64
   7  -2  -4    6.04    0.44
   7  -2  -4    6.36    0.44
  -7  -2   4    6.86    0.65
  -7   2  -4    5.43    0.44
   7   2   4    5.71    0.61
  -7  -2   4    5.78    0.51
   7  -2  -4    6.37    0.43
   7  -2  -4    5.87    0.51
   7   2   4    5.56    0.42
   7   2   4    5.31    0.62
   7  -2  -4    5.58    0.63
  -8  -2  -4    9.37    0.66
   8   2  -4   10.92    0.80
  -8  -2  -4    9.88    0.72
   8   2  -4    9.22    0.56
   8  -2   4    9.11    0.82
   8  -2   4    8.40    0.55
   8  -2   4   10.74    0.78
   8   2  -4    8.76    0.83
  -8   2   4    9.80    0.42
   8  -2   4    9.21    0.80
  -8  -2   4    9.47    0.79
   8   2   4    9.95    0.83
   8  -2  -4    9.36    0.53
   8  -2  -4    9.00    0.60
  -8   2  -4    9.97    0.60
   8   2   4    9.69    0.91
   8  -2  -4    9.49    0.60
   8  -2  -4   10.22    0.57
   8  -2  -4   10.68    0.91
  -8  -2   4    9.74    0.65
   8   2   4    9.43    0.49
  -9  -2  -4    5.50    0.59
  -9   2   4    6.06    0.57
   9   2  -4    5.30    0.78
   9  -2   4    6.01    0.72
   9  -2   4    5.17    0.70
   9  -2   4    4.47    0.64
  -9  -2  -4    5.33    0.63
   9   2  -4    4.41    0.64
   9   2  -4    5.62    0.50
  -9   2   4    5.53    0.39
  -9  -2   4    4.68    0.63
   9  -2  -4    6.01    0.55
   9  -2  -4    5.62    0.57
   9   2   4    6.79    0.75
  -9   2  -4    5.94    0.54
  -9  -2   4    5.39    0.57
   9  -2  -4    4.99    0.71
   9   2   4    6.00    0.77
   9  -2  -4    5.69    0.51
  10  -2   4    0.90    0.47
  10  -2   4    1.18    0.46
  10  -2   4    1.38    0.49
 -10   2   4    0.46    0.24
 -10  -2  -4    1.15    0.43
  10   2  -4    1.06    0.54
  10   2  -4    1.25    0.46
 -10  -2  -4    0.55    0.37
  10   2   4    0.73    0.43
 -10  -2   4    0.21    0.40
  10  -2  -4    1.55    0.59
 -10   2  -4    1.41    0.37
 -10  -2   4    0.61    0.38
  10  -2  -4    0.75    0.36
  10   2   4    0.60    0.47
  11   2  -4    0.94    0.51
  11   2  -4    0.65    0.56
 -11  -2  -4    0.25    0.60
  11  -2   4   -0.06    0.42
  11  -2   4    0.90    0.48
 -11  -2  -4    0.67    0.43
  11   2   4   -0.15    0.40
 -11  -2   4    0.10    0.37
 -11  -2   4   -0.16    0.40
  11  -2  -4   -0.07    0.52
  11   2   4   -0.81    0.45
 -12  -2  -4    0.76    0.49
  12  -2   4    0.86    0.55
  12  -2   4    1.16    0.54
  12   2  -4    0.86    0.55
  12   2   4    0.40    0.60
  12   2   4    0.67    0.47
 -12  -2   4    0.60    0.48
  12  -2  -4   -0.24    0.63
   0  -3  -4   42.42    1.28
   0  -3   4   42.69    1.29
   0   3   4   43.30    1.20
   0  -3  -4   42.47    1.29
   0  -3  -4   42.31    1.28
   0  -3  -4   44.21    1.30
   0  -3   4   41.74    1.27
   0   3   4   40.68    1.27
   1  -3   4  152.61    4.03
  -1  -3  -4  160.13    4.04
  -1  -3  -4  154.74    3.97
  -1  -3  -4  152.12    4.01
  -1   3   4  158.93    3.84
   1   3  -4  158.57    4.03
   1  -3   4  153.42    4.02
  -1   3   4  150.16    3.94
  -1  -3  -4  158.63    3.99
   1   3   4  159.91    4.09
   1  -3  -4  156.28    3.98
   1   3   4  159.05    4.05
   1  -3  -4  158.24    4.07
  -1  -3   4  156.94    4.03
   1  -3  -4  157.48    4.09
  -2  -3  -4   20.09    0.68
  -2  -3  -4   18.49    0.78
  -2  -3  -4   19.47    0.71
   2  -3   4   19.60    0.77
   2   3  -4   19.81    0.77
  -2   3   4   19.20    0.65
  -2  -3  -4   20.04    0.81
   2  -3   4   19.81    0.81
   2   3   4   19.94    0.82
  -2  -3   4   21.90    0.82
   2  -3  -4   19.36    0.78
   2  -3  -4   19.65    0.78
   2   3   4   19.24    0.78
   2  -3  -4   19.71    0.77
   2  -3  -4   20.11    0.57
  -3  -3  -4  109.01    2.96
   3  -3   4  108.34    2.99
  -3  -3  -4  107.65    2.98
   3   3  -4  105.65    2.91
   3   3  -4  104.23    2.91
  -3   3   4  107.66    2.71
  -3  -3  -4  111.41    2.82
   3  -3   4  110.16    2.95
   3  -3  -4  108.00    2.91
   3  -3  -4  107.96    2.98
   3  -3  -4  106.77    2.95
   3   3   4  108.39    2.95
   3   3   4  103.18    2.98
  -3  -3   4  113.64    2.97
   4  -3   4   55.37    1.60
  -4  -3  -4   54.56    1.52
  -4  -3  -4   55.69    1.70
   4  -3   4   55.49    1.74
   4   3  -4   52.46    1.63
   4   3  -4   51.73    1.72
  -4   3   4   54.84    1.37
   4   3  -4   54.22    1.71
   4  -3   4   54.62    1.68
  -4  -3  -4   56.94    1.75
   4  -3  -4   53.57    1.71
  -4  -3   4   54.43    1.68
   4  -3  -4   55.16    1.67
  -4  -3   4   53.71    1.73
   4   3   4   54.63    1.76
   4   3   4   51.21    1.65
   4  -3  -4   53.83    1.62
   5   3  -4    2.32    0.41
  -5  -3  -4    1.63    0.39
  -5  -3  -4    2.41    0.40
   5   3  -4    1.92    0.36
   5  -3   4    2.71    0.41
   5  -3   4    1.93    0.34
  -5  -3  -4    2.33    0.24
   5  -3   4    2.32    0.32
   5   3  -4    2.08    0.31
   5  -3   4    1.74    0.32
   5  -3  -4    2.70    0.30
   5  -3  -4    2.20    0.33
   5  -3  -4    2.30    0.24
   5   3   4    2.30    0.41
  -5  -3   4    1.48    0.34
   5   3   4    1.70    0.40
   5  -3  -4    1.97    0.36
   5   3   4    2.63    0.36
   5  -3  -4    1.84    0.34
  -5  -3   4    2.07    0.40
   6  -3   4   18.06    0.90
   6   3  -4   18.58    0.75
   6   3  -4   18.87    0.95
   6  -3   4   20.51    0.85
   6   3  -4   16.98    0.90
   6  -3   4   21.98    0.91
  -6  -3  -4   18.67    0.89
   6  -3   4   18.91    0.95
  -6  -3  -4   18.08    0.93
   6  -3  -4   19.84    0.68
  -6  -3   4   19.24    0.95
  -6  -3   4   18.30    0.87
   6  -3  -4   16.38    0.93
   6  -3  -4   18.86    0.75
   6   3   4   19.35    0.83
   6   3   4   18.47    0.92
   6  -3  -4   18.07    0.85
   6  -3  -4   18.99    0.79
   6   3   4   16.92    1.00
  -6   3  -4   18.20    0.73
   7  -3   4    3.62    0.49
   7  -3   4    3.58    0.44
  -7  -3  -4    4.49    0.52
   7  -3   4    4.49    0.53
   7  -3   4    4.54    0.57
   7   3  -4    5.09    0.67
   7   3  -4    4.38    0.36
   7   3  -4    3.53    0.52
  -7  -3  -4    4.93    0.55
   7   3  -4    4.51    0.41
  -7  -3   4    3.52    0.47
   7   3   4    4.45    0.63
  -7  -3   4    4.56    0.61
   7  -3  -4    5.61    0.49
   7   3   4    4.64    0.45
   7  -3  -4    4.59    0.39
   7  -3  -4    5.45    0.52
  -7   3  -4    4.28    0.39
   7  -3  -4    4.95    0.44
   7  -3  -4    4.42    0.58
   7   3   4    4.40    0.58
   8   3  -4   13.31    0.50
   8   3  -4   13.53    0.51
   8   3  -4   13.50    0.69
  -8  -3  -4   13.18    0.81
   8  -3   4   12.57    0.83
   8  -3   4   13.36    0.87
  -8   3   4   12.67    0.49
   8  -3   4   13.45    0.72
   8   3  -4   12.85    0.91
   8  -3   4   12.06    0.86
  -8  -3  -4   11.80    0.84
   8   3  -4   14.47    1.00
  -8   3  -4   13.73    0.67
   8  -3  -4   12.53    1.03
   8   3   4   13.26    0.67
   8   3   4   12.19    0.92
   8  -3  -4   13.68    0.67
   8  -3  -4   13.80    0.69
   8  -3  -4   12.16    0.67
   8   3   4   10.15    0.87
  -8  -3   4   11.87    0.78
  -8  -3   4   12.14    0.87
   8  -3  -4   11.86    0.74
  -9   3   4    8.53    0.37
   9  -3   4    8.66    0.67
   9   3  -4    8.29    0.60
  -9  -3  -4    8.51    0.78
   9   3  -4    9.18    0.89
   9  -3   4    9.13    0.86
   9  -3   4   10.62    0.91
  -9  -3  -4    8.03    0.74
   9  -3   4    7.19    0.81
   9  -3  -4    7.88    0.59
  -9   3  -4    8.29    0.58
  -9  -3   4    8.01    0.81
   9  -3  -4    9.80    0.73
  -9  -3   4    8.98    0.74
   9  -3  -4    9.11    0.67
   9  -3  -4    7.85    0.89
   9  -3  -4    8.94    0.60
   9   3   4    9.35    0.96
   9   3   4    8.19    0.50
   9   3   4    8.21    0.83
  10   3  -4   13.06    1.10
  10  -3   4   12.02    1.01
  10  -3   4   10.76    0.99
  10   3  -4   11.03    0.70
 -10  -3  -4   11.25    0.89
 -10  -3  -4   12.20    0.92
  10  -3   4    9.90    0.97
 -10   3  -4    9.83    0.67
  10  -3  -4   10.22    0.74
 -10  -3   4    9.83    0.91
  10  -3  -4   11.13    0.75
  10   3   4   10.26    0.95
 -10  -3   4   10.80    0.82
  10  -3  -4    9.66    1.03
  10   3   4   10.36    1.08
  11  -3   4    0.93    0.47
  11   3  -4    0.78    0.52
 -11  -3  -4    1.13    0.49
  11  -3   4    0.92    0.49
 -11  -3  -4    0.40    0.41
  11  -3   4    0.79    0.51
  11   3   4   -0.20    0.52
 -11  -3   4    0.13    0.41
  11   3   4    0.52    0.48
 -11  -3   4    0.67    0.49
  11  -3  -4    0.57    0.58
 -12  -3  -4    1.30    0.55
  12  -3   4    0.83    0.54
  12   3  -4    1.17    0.61
  12  -3   4    0.91    0.52
  12  -3  -4    0.20    0.57
  12   3   4    1.10    0.67
 -12  -3   4    0.87    0.51
  12   3   4    2.07    0.58
   0  -4  -4   53.23    1.60
   0  -4   4   55.10    1.62
   0  -4   4   54.07    1.61
   0  -4  -4   50.15    1.56
   0   4  -4   56.07    1.62
   0   4   4   53.71    1.60
   0   4   4   51.83    1.50
   0  -4   4   53.09    1.57
   0  -4  -4   54.93    1.61
   0  -4  -4   50.98    1.59
  -1  -4  -4  153.77    3.97
  -1  -4  -4  153.00    3.98
  -1  -4  -4  159.93    4.06
  -1   4   4  156.29    3.84
   1  -4   4  147.64    4.03
  -1  -4  -4  155.07    4.04
   1   4  -4  152.27    4.03
  -1   4   4  153.63    3.96
   1  -4   4  149.68    4.03
   1  -4  -4  155.03    4.01
   1   4   4  159.15    3.98
   1  -4  -4  152.35    3.90
   1  -4  -4  152.37    4.02
   1  -4  -4  152.14    3.96
  -1  -4   4  152.72    3.99
  -1  -4   4  148.47    3.99
   1   4   4  150.24    4.01
   2  -4   4    6.18    0.52
  -2   4   4    5.63    0.37
  -2  -4  -4    5.11    0.37
   2  -4   4    5.63    0.48
  -2  -4  -4    6.22    0.52
  -2   4   4    5.39    0.22
  -2  -4  -4    5.55    0.42
  -2  -4  -4    5.27    0.49
   2   4  -4    5.54    0.46
   2  -4  -4    5.54    0.49
   2  -4  -4    5.87    0.49
   2  -4  -4    4.79    0.28
   2  -4  -4    6.38    0.53
  -2  -4   4    4.53    0.46
  -2  -4   4    5.36    0.49
  -2  -4   4    5.56    0.44
   2   4   4    4.90    0.45
   3  -4   4   14.71    0.74
   3   4  -4   17.62    0.78
  -3  -4  -4   16.60    0.62
   3  -4   4   15.22    0.80
  -3   4   4   15.53    0.57
  -3  -4  -4   16.70    0.77
  -3  -4  -4   17.35    0.85
  -3  -4  -4   15.86    0.64
  -3  -4   4   16.14    0.79
   3  -4  -4   16.34    0.74
  -3  -4   4   15.52    0.79
   3  -4  -4   15.06    0.74
   3  -4  -4   15.57    0.74
   3   4   4   15.12    0.74
   3   4   4   14.94    0.76
  -3  -4   4   15.73    0.65
   4  -4   4   25.20    1.02
   4  -4   4   26.85    0.90
  -4   4   4   25.46    0.74
   4  -4   4   25.08    1.07
   4   4  -4   24.86    1.06
  -4  -4  -4   26.79    1.09
   4   4  -4   27.47    1.02
  -4  -4  -4   23.81    1.03
  -4  -4  -4   26.55    0.86
  -4  -4   4   26.37    1.06
   4  -4  -4   23.66    0.96
   4   4   4   24.52    1.06
   4  -4  -4   25.19    1.04
   4   4   4   23.49    0.98
   4  -4  -4   26.19    1.04
  -4  -4   4   25.03    1.03
   5  -4   4   14.67    0.69
   5  -4   4   15.17    0.84
  -5  -4  -4   17.12    0.88
   5   4  -4   14.23    0.82
  -5  -4  -4   15.11    0.79
  -5  -4  -4   14.59    0.57
   5   4  -4   14.23    0.72
   5  -4   4   13.66    0.72
  -5  -4   4   14.04    0.76
   5   4   4   13.18    0.72
   5  -4  -4   14.81    0.73
   5  -4  -4   15.36    0.68
   5   4   4   13.99    0.86
  -5  -4   4   15.15    0.84
   5  -4  -4   13.28    0.78
   5  -4  -4   14.28    0.76
   6  -4   4   42.26    1.45
   6  -4   4   40.16    1.46
   6  -4   4   39.69    1.53
  -6  -4  -4   41.59    1.57
  -6  -4  -4   41.64    1.52
   6   4  -4   44.33    1.42
   6   4  -4   42.67    1.58
   6   4   4   47.25    1.51
   6  -4  -4   40.19    1.48
  -6  -4   4   44.08    1.53
  -6  -4   4   41.08    1.57
   6  -4  -4   43.50    1.39
   6  -4  -4   42.77    1.44
   6   4   4   41.58    1.57
  -6  -4   4   42.78    1.26
   6  -4  -4   40.39    1.57
   6   4   4   40.73    1.63
   7  -4   4   14.86    0.81
  -7  -4  -4   16.08    0.87
  -7  -4  -4   17.17    0.97
   7  -4   4   17.56    0.97
   7   4  -4   14.81    0.91
   7   4  -4   14.80    0.73
   7  -4   4   15.72    0.85
   7  -4   4   15.07    0.85
   7   4   4   17.00    0.82
   7  -4  -4   16.04    0.79
   7   4   4   15.20    0.92
  -7  -4   4   15.74    0.93
   7   4   4   15.86    0.99
   7  -4  -4   16.00    0.85
   7  -4  -4   14.52    0.74
   7  -4  -4   16.96    0.64
  -7  -4   4   15.59    0.89
   7  -4  -4   15.20    0.92
  -7   4  -4   15.75    0.70
   8  -4   4    3.18    0.46
   8   4  -4    3.50    0.44
  -8  -4  -4    4.22    0.62
   8  -4   4    3.12    0.49
  -8  -4  -4    2.77    0.51
   8   4  -4    3.35    0.61
   8  -4   4    3.43    0.54
   8   4  -4    2.90    0.34
   8  -4   4    2.83    0.56
  -8  -4   4    3.25    0.58
  -8   4  -4    3.23    0.38
   8   4   4    3.18    0.64
   8  -4  -4    3.65    0.63
   8  -4  -4    4.22    0.49
   8  -4  -4    3.38    0.44
   8  -4  -4    3.76    0.53
  -8  -4   4    2.64    0.49
   8   4   4    4.58    0.49
   8   4   4    3.49    0.56
   8  -4  -4    2.47    0.45
   9  -4   4   14.13    0.97
  -9  -4  -4   15.12    0.97
   9   4  -4   15.30    0.63
   9  -4   4   16.58    0.98
   9  -4   4   15.58    0.87
   9   4  -4   15.56    0.81
   9   4  -4   16.39    1.06
   9  -4   4   15.55    1.00
   9   4  -4   16.24    0.63
  -9  -4  -4   15.99    1.04
   9  -4  -4   15.37    0.81
   9   4   4   16.41    1.18
   9  -4  -4   16.21    0.90
   9  -4  -4   16.39    0.83
   9   4   4   14.58    1.00
   9  -4  -4   16.32    1.12
   9   4   4   14.65    0.77
  -9  -4   4   16.68    0.99
  -9   4  -4   13.30    0.73
  -9  -4   4   14.68    0.99
  10   4  -4    9.19    0.71
  10  -4   4    7.92    0.88
 -10  -4  -4    8.25    0.88
  10  -4   4    7.19    0.80
  10   4  -4    7.39    0.87
 -10  -4  -4    8.02    0.81
  10  -4   4    7.98    0.88
 -10  -4   4    8.21    0.88
  10   4   4    6.78    0.83
  10  -4  -4    8.13    0.76
  10  -4  -4    7.46    0.97
 -10   4  -4    8.28    0.59
  10   4   4    8.69    1.03
 -10  -4   4   10.63    0.90
  10  -4  -4    8.44    0.70
  11  -4   4   11.01    0.99
  11   4  -4   11.90    1.14
 -11  -4  -4    9.78    0.93
  11  -4   4   11.98    1.08
 -11  -4  -4   10.17    0.98
  11  -4   4    9.01    0.97
 -11  -4   4    9.74    0.91
  11   4   4   11.72    1.22
  11  -4  -4   10.96    1.18
 -11  -4   4    9.94    0.99
  11   4   4   10.56    1.05
  12   4  -4    0.33    0.54
 -12  -4  -4   -0.24    0.44
 -12  -4  -4    0.30    0.49
  12  -4   4    0.33    0.52
  12  -4   4    0.17    0.49
  12  -4   4    0.32    0.46
  12  -4  -4    1.01    0.65
 -12  -4   4    0.46    0.51
 -12  -4   4    0.63    0.52
  12   4   4    0.74    0.54
  12   4   4    0.11    0.55
   0   5   4    0.55    0.22
   0  -5  -4    0.99    0.27
   0  -5   4    0.58    0.27
   0  -5  -4    0.62    0.29
   0   5  -4    1.08    0.29
   0  -5  -4    0.36    0.26
   0  -5   4    0.67    0.28
   0   5   4    0.68    0.28
   0  -5  -4    0.67    0.28
   0  -5   4    0.83    0.26
  -1  -5  -4   39.55    1.31
  -1  -5  -4   41.29    1.34
   1  -5   4   39.74    1.37
   1  -5   4   40.20    1.26
   1   5  -4   38.89    1.36
  -1  -5  -4   40.92    1.39
  -1   5   4   39.82    1.17
  -1   5   4   42.87    1.31
   1  -5   4   41.49    1.39
  -1  -5  -4   41.36    1.37
   1   5   4   40.52    1.37
   1  -5  -4   41.77    1.26
  -1  -5   4   40.60    1.33
  -1  -5   4   39.94    1.35
   1  -5  -4   39.82    1.31
  -1   5  -4   41.95    1.34
   1   5   4   40.99    1.32
   1  -5  -4   39.09    1.36
   1  -5  -4   41.38    1.39
  -2  -5  -4  107.11    2.97
   2   5  -4  105.43    2.94
  -2   5   4  101.40    2.79
   2  -5   4  103.19    2.96
  -2  -5  -4  105.14    2.95
  -2  -5  -4  106.83    2.85
  -2  -5  -4  106.14    2.83
  -2   5   4  104.94    2.64
   2  -5   4  101.46    2.95
   2  -5  -4  103.58    2.79
  -2  -5   4  105.04    2.92
  -2  -5   4  103.67    2.90
   2  -5  -4  103.29    2.89
   2   5   4  103.40    2.87
   2  -5  -4  101.07    2.65
  -2  -5   4  102.32    2.81
   2   5   4  104.27    2.91
   2  -5  -4  102.30    2.91
   2  -5  -4   97.62    2.86
  -3  -5  -4    6.43    0.42
   3  -5   4    7.31    0.64
   3   5  -4    6.29    0.57
  -3  -5  -4    6.04    0.55
  -3  -5  -4    5.62    0.55
   3  -5   4    6.57    0.39
  -3  -5  -4    6.16    0.44
   3  -5   4    8.02    0.64
  -3   5   4    6.34    0.39
  -3  -5   4    7.26    0.47
   3   5   4    6.83    0.60
   3  -5  -4    6.99    0.58
   3  -5  -4    6.46    0.56
   3  -5  -4    6.98    0.57
  -3  -5   4    6.68    0.59
  -3  -5   4    6.95    0.61
   3   5   4    5.96    0.55
   4   5  -4   34.04    1.33
   4  -5   4   32.23    1.25
   4   5  -4   33.23    1.23
  -4   5   4   32.17    0.98
  -4  -5  -4   33.09    1.30
   4  -5   4   33.80    1.31
  -4  -5  -4   33.36    1.03
   4  -5   4   32.81    1.10
  -4  -5  -4   32.60    1.26
  -4  -5  -4   32.99    1.08
  -4  -5   4   33.20    1.07
   4   5   4   31.61    1.22
   4  -5  -4   32.46    1.22
   4  -5  -4   31.76    1.24
   4   5   4   30.61    1.26
  -4  -5   4   31.14    1.27
   4  -5  -4   32.18    1.24
  -4  -5   4   33.69    1.27
   5   5  -4    6.93    0.68
  -5   5   4    5.88    0.30
   5   5  -4    6.31    0.55
  -5  -5  -4    5.41    0.57
  -5  -5  -4    5.25    0.61
   5  -5   4    6.16    0.58
  -5  -5  -4    6.53    0.41
   5  -5   4    6.17    0.64
   5  -5   4    7.24    0.48
  -5  -5   4    5.59    0.58
   5  -5  -4    7.12    0.61
  -5  -5   4    6.74    0.69
   5   5   4    7.02    0.62
   5  -5  -4    6.07    0.61
  -5  -5   4    6.02    0.42
   5   5   4    4.92    0.60
   5  -5  -4    6.65    0.62
   6  -5   4   19.61    0.96
   6  -5   4   18.45    0.87
  -6  -5  -4   18.21    0.67
  -6  -5  -4   18.33    1.03
   6  -5   4   16.68    0.98
   6   5  -4   19.74    0.90
  -6   5   4   18.23    0.54
  -6  -5  -4   21.08    1.02
   6   5  -4   17.39    0.99
  -6  -5   4   19.85    1.02
   6  -5  -4   17.39    0.95
   6   5   4   20.97    1.08
  -6  -5   4   18.93    1.01
   6   5   4   20.23    0.96
   6  -5  -4   18.25    0.91
   6  -5  -4   18.75    0.97
  -6  -5   4   18.71    0.71
   7  -5   4    2.09    0.49
   7  -5   4    2.67    0.47
   7   5  -4    2.01    0.37
   7   5  -4    2.94    0.59
   7  -5   4    1.89    0.41
  -7  -5  -4    2.51    0.52
  -7  -5  -4    2.36    0.51
   7   5   4    1.90    0.52
   7  -5  -4    2.62    0.41
   7   5   4    2.32    0.50
   7  -5  -4    1.76    0.39
   7  -5  -4    2.54    0.48
   7  -5  -4    2.11    0.48
   7   5   4    2.70    0.43
  -7  -5   4    2.24    0.46
  -7  -5   4    2.18    0.51
   8  -5   4   21.96    1.20
  -8  -5  -4   24.36    1.26
   8   5  -4   21.57    0.95
  -8  -5  -4   21.56    1.17
   8  -5   4   23.28    1.11
   8   5  -4   20.97    1.24
   8  -5   4   23.21    1.13
   8  -5  -4   21.58    1.12
   8  -5  -4   23.06    1.22
   8   5   4   21.23    1.26
   8  -5  -4   22.92    1.02
  -8  -5   4   23.00    1.18
   8   5   4   20.46    1.17
   8   5   4   22.63    1.04
  -8  -5   4   23.22    1.25
  -8   5  -4   22.31    0.90
   8  -5  -4   23.11    1.05
   9   5  -4    0.08    0.28
   9   5  -4    0.14    0.42
   9  -5   4    0.60    0.38
  -9  -5  -4    0.55    0.47
   9  -5   4    0.23    0.37
   9  -5   4    0.54    0.43
  -9  -5  -4    0.73    0.42
   9  -5  -4   -0.05    0.30
   9  -5  -4   -0.03    0.33
   9  -5  -4   -0.02    0.32
  -9  -5   4    0.76    0.49
  -9  -5   4    0.05    0.41
   9  -5  -4    0.02    0.45
  -9   5  -4    0.36    0.26
   9   5   4    0.18    0.52
   9   5   4   -0.38    0.38
  10  -5   4    2.70    0.60
 -10  -5  -4    2.96    0.59
  10   5  -4    2.05    0.66
  10  -5   4    2.27    0.47
  10   5  -4    2.18    0.46
 -10  -5  -4    3.07    0.65
  10  -5   4    1.83    0.55
  10  -5  -4    2.68    0.50
  10  -5  -4    2.22    0.61
 -10  -5   4    2.01    0.59
  10  -5  -4    1.70    0.47
 -10  -5   4    2.71    0.61
  10   5   4    3.36    0.60
  10   5   4    1.37    0.64
  11   5  -4    1.01    0.59
  11  -5   4    0.55    0.52
  11  -5   4    1.39    0.55
 -11  -5  -4    0.82    0.53
 -11  -5  -4    0.97    0.50
  11  -5  -4   -0.09    0.37
 -11  -5   4    0.36    0.54
 -11  -5   4    0.34    0.49
  11   5   4    0.64    0.58
  11  -5  -4    1.08    0.58
  11   5   4    0.08    0.43
   0  -6  -4   16.46    0.79
   0  -6  -4   16.76    0.80
   0   6  -4   15.37    0.78
   0   6   4   16.59    0.71
   0  -6  -4   16.55    0.79
   0  -6   4   16.47    0.81
   0   6   4   17.82    0.83
   0  -6  -4   17.26    0.81
   0  -6   4   16.19    0.79
   0  -6   4   18.06    0.78
  -1  -6  -4   22.18    0.95
  -1  -6  -4   20.57    0.90
  -1   6   4   21.11    0.77
   1  -6   4   19.99    0.94
   1  -6   4   19.94    0.92
  -1  -6  -4   22.50    0.98
   1  -6   4   22.38    0.97
   1   6  -4   22.52    0.97
  -1  -6  -4   20.78    0.91
   1  -6   4   20.47    0.82
  -1   6   4   22.25    0.90
  -1   6  -4   20.50    0.89
   1  -6  -4   21.01    0.82
  -1  -6   4   20.64    0.94
   1  -6  -4   21.24    0.94
   1   6   4   20.65    0.86
  -1  -6   4   20.59    0.90
   1   6   4   19.54    0.90
   1  -6  -4   19.86    0.85
   1  -6  -4   20.66    0.92
   2  -6   4   16.87    0.87
  -2  -6  -4   17.72    0.78
  -2  -6  -4   18.23    0.89
   2   6  -4   18.00    0.87
  -2  -6  -4   18.89    0.94
   2  -6   4   16.93    0.67
   2  -6   4   17.69    0.86
  -2  -6  -4   18.11    0.78
  -2   6   4   18.08    0.77
   2  -6   4   17.38    0.87
  -2   6   4   17.42    0.62
  -2  -6   4   16.36    0.82
   2  -6  -4   16.72    0.65
   2  -6  -4   16.23    0.74
  -2  -6   4   17.04    0.86
   2  -6  -4   17.61    0.87
  -2  -6   4   17.22    0.80
   2   6   4   18.49    0.87
   2  -6  -4   18.69    0.88
   2   6   4   16.07    0.80
   2  -6  -4   17.72    0.83
  -3  -6  -4    0.70    0.31
   3  -6   4    0.43    0.19
  -3  -6  -4    0.57    0.23
  -3   6   4    0.62    0.22
  -3  -6  -4    0.41    0.35
   3  -6   4    0.08    0.27
   3   6  -4    0.61    0.29
  -3  -6  -4    0.05    0.23
   3  -6   4    0.66    0.32
  -3   6   4    0.69    0.14
   3  -6   4    0.24    0.31
  -3  -6   4    0.66    0.30
   3  -6  -4    0.25    0.27
   3  -6  -4    0.15    0.29
  -3  -6   4    1.04    0.36
   3  -6  -4    0.36    0.30
   3   6   4    0.05    0.30
   3   6   4    1.20    0.37
  -3  -6   4    0.75    0.28
  -4   6   4   20.19    0.74
   4  -6   4   19.50    0.78
  -4  -6  -4   19.08    0.96
   4   6  -4   20.34    0.97
  -4  -6  -4   18.98    0.80
   4  -6   4   18.78    0.97
  -4  -6  -4   20.30    0.76
   4   6  -4   19.15    1.02
   4  -6   4   19.59    0.98
  -4  -6  -4   20.65    1.03
  -4  -6   4   20.36    1.03
   4  -6  -4   19.32    0.94
  -4  -6   4   19.06    0.81
   4  -6  -4   19.84    0.94
   4   6   4   20.14    1.01
   4  -6  -4   20.18    1.00
   4   6   4   19.95    0.96
  -4  -6   4   19.33    0.98
   5  -6   4   13.36    0.87
  -5  -6  -4   15.37    0.60
  -5  -6  -4   16.15    0.97
   5   6  -4   15.54    0.85
  -5  -6  -4   15.56    0.88
  -5  -6  -4   14.31    0.66
   5  -6   4   13.97    0.70
   5   6  -4   15.86    0.94
  -5   6   4   14.02    0.57
   5  -6   4   13.87    0.83
   5  -6  -4   15.48    0.83
  -5  -6   4   14.07    0.87
   5  -6  -4   12.73    0.80
  -5  -6   4   13.38    0.65
   5   6   4   15.41    0.92
  -5  -6   4   14.78    0.89
   5  -6  -4   14.05    0.87
   5   6   4   14.25    0.82
  -6  -6  -4    7.95    0.79
   6  -6   4    8.63    0.78
   6  -6   4    8.52    0.76
  -6   6   4    7.55    0.38
   6   6  -4    8.18    0.69
   6  -6   4    8.96    0.60
   6   6  -4    8.06    0.80
  -6  -6  -4    7.78    0.75
  -6  -6  -4    8.04    0.48
   6   6   4    9.31    0.76
  -6  -6   4    8.51    0.50
   6  -6  -4    7.88    0.76
  -6  -6   4    7.57    0.77
   6  -6  -4    8.16    0.76
  -6  -6   4    8.37    0.75
   6  -6  -4    8.98    0.75
   6   6   4    9.18    0.88
  -7  -6  -4    0.15    0.38
  -7  -6  -4    0.25    0.43
   7   6  -4    0.26    0.31
   7   6  -4    0.62    0.43
   7  -6   4    0.39    0.36
  -7   6   4   -0.06    0.11
   7  -6   4    0.29    0.30
   7  -6   4    0.56    0.34
   7  -6  -4    0.18    0.33
   7  -6  -4    0.36    0.36
   7   6   4   -0.18    0.29
   7  -6  -4   -0.31    0.30
  -7  -6   4    0.15    0.38
   7   6   4    0.09    0.44
  -7  -6   4    0.25    0.43
   8  -6   4    3.47    0.55
   8   6  -4    3.41    0.68
  -8  -6  -4    2.44    0.54
   8  -6   4    3.73    0.63
   8  -6   4    3.69    0.58
  -8  -6  -4    3.14    0.59
   8   6  -4    3.84    0.52
   8  -6  -4    4.69    0.61
   8   6   4    3.19    0.62
  -8  -6   4    3.31    0.60
   8  -6  -4    4.45    0.64
   8  -6  -4    4.59    0.58
   8   6   4    3.38    0.68
   8  -6  -4    2.37    0.56
   8   6   4    4.24    0.65
  -8  -6   4    3.75    0.64
   9  -6   4    0.94    0.40
  -9  -6  -4   -0.11    0.41
   9   6  -4    0.40    0.51
   9   6  -4    0.17    0.34
   9  -6   4    1.21    0.43
   9  -6   4    0.17    0.46
  -9  -6  -4   -0.42    0.41
   9  -6  -4    0.89    0.42
  -9  -6   4    0.69    0.49
   9   6   4   -0.22    0.41
  -9   6  -4    0.48    0.28
   9   6   4   -0.29    0.47
   9  -6  -4    0.50    0.38
   9  -6  -4    0.28    0.45
   9  -6  -4    0.99    0.40
  -9  -6   4    0.22    0.50
  10  -6   4    0.89    0.51
  10  -6   4    0.62    0.42
  10  -6   4    0.17    0.43
  10   6  -4    0.27    0.56
 -10  -6  -4    0.64    0.50
  10   6  -4    1.33    0.42
 -10  -6  -4    0.83    0.49
  10  -6  -4    1.16    0.44
  10  -6  -4    0.69    0.44
  10  -6  -4    1.27    0.43
  10  -6  -4    0.87    0.54
 -10  -6   4    0.77    0.52
 -10  -6   4    1.25    0.52
  10   6   4    0.72    0.47
  10   6   4    1.50    0.68
  11  -6   4    0.21    0.49
  11  -6   4    0.45    0.43
  11   6  -4   -0.06    0.60
  11  -6   4   -0.13    0.42
 -11  -6  -4    0.06    0.47
 -11  -6  -4    1.47    0.61
 -11  -6   4    0.32    0.50
  11  -6  -4    0.06    0.55
 -11  -6   4    0.62    0.54
  11  -6  -4    0.03    0.42
  11   6   4   -0.09    0.54
  11   6   4    0.41    0.50
   0  -7  -4   80.52    2.45
   0   7  -4   87.19    2.48
   0  -7   4   79.96    2.45
   0  -7  -4   79.59    2.42
   0  -7   4   82.18    2.44
   0   7   4   81.53    2.44
   0  -7  -4   78.59    2.43
   0  -7  -4   79.52    2.39
   0   7   4   80.68    2.31
   0  -7   4   79.32    2.37
  -1   7   4   38.82    1.22
  -1   7   4   39.25    1.36
   1  -7   4   38.96    1.43
  -1  -7  -4   37.55    1.39
   1   7  -4   36.00    1.39
  -1  -7  -4   38.87    1.42
  -1  -7  -4   36.28    1.36
   1  -7   4   39.01    1.44
   1  -7   4   39.78    1.29
  -1  -7  -4   35.75    1.35
  -1  -7   4   38.02    1.36
  -1  -7   4   38.12    1.38
   1  -7  -4   38.14    1.35
   1  -7  -4   38.41    1.41
   1  -7  -4   36.94    1.42
  -1   7  -4   38.07    1.37
   1   7   4   39.23    1.42
   1   7   4   39.03    1.34
  -1  -7   4   38.60    1.40
   1  -7  -4   35.93    1.29
  -2   7   4   27.04    1.03
  -2  -7  -4   27.27    1.19
   2   7  -4   26.81    1.14
   2  -7   4   26.21    1.16
  -2  -7  -4   24.15    1.11
  -2  -7  -4   25.97    1.07
  -2  -7  -4   26.76    1.05
   2  -7   4   24.81    0.90
   2  -7   4   27.84    1.12
   2  -7   4   26.83    1.18
  -2   7   4   26.63    0.89
   2  -7   4   28.28    1.18
  -2   7  -4   25.48    1.06
   2  -7  -4   26.77    1.02
   2   7   4   28.37    1.15
   2  -7  -4   26.23    1.11
  -2  -7   4   26.36    1.13
   2  -7  -4   25.34    0.91
   2   7   4   24.38    1.05
   2  -7  -4   24.90    1.12
  -2  -7   4   24.67    1.06
  -2  -7   4   26.20    1.17
   2  -7  -4   26.28    1.15
  -3   7   4   32.77    0.99
   3  -7   4   34.20    1.37
  -3  -7  -4   31.65    1.35
  -3  -7  -4   34.58    1.23
  -3  -7  -4   34.89    1.20
   3   7  -4   33.88    1.36
   3  -7   4   33.03    1.33
   3  -7   4   34.38    1.13
  -3   7   4   33.75    1.17
  -3  -7  -4   32.20    1.35
   3  -7   4   34.08    1.37
   3  -7  -4   34.80    1.21
  -3  -7   4   34.46    1.40
   3   7   4   33.58    1.38
  -3  -7   4   32.44    1.37
   3  -7  -4   31.42    1.38
   3  -7  -4   34.24    1.34
   3  -7  -4   35.17    1.39
   3   7   4   37.70    1.42
  -3  -7   4   38.28    1.30
   4   7  -4    7.55    0.69
  -4  -7  -4    7.79    0.51
   4  -7   4    6.88    0.66
   4  -7   4    7.81    0.51
  -4  -7  -4    6.92    0.71
   4   7  -4    6.74    0.72
  -4  -7  -4    7.08    0.57
   4  -7   4    8.80    0.77
  -4  -7  -4    6.71    0.67
   4  -7   4    9.11    0.81
  -4   7   4    7.78    0.49
  -4  -7   4    6.61    0.70
   4   7   4    8.69    0.75
  -4  -7   4    7.84    0.56
   4  -7  -4    7.96    0.72
  -4  -7   4    6.80    0.68
   4   7   4    7.11    0.71
   4  -7  -4    6.90    0.70
   4  -7  -4    7.04    0.66
  -5  -7  -4   50.19    1.86
  -5  -7  -4   47.50    1.46
   5  -7   4   48.50    1.79
   5   7  -4   49.12    1.77
   5   7  -4   46.90    1.84
  -5  -7  -4   47.65    1.82
  -5   7   4   47.17    1.45
   5  -7   4   47.40    1.57
   5  -7   4   49.41    1.84
  -5  -7  -4   48.30    1.53
  -5  -7   4   47.13    1.53
   5  -7  -4   46.46    1.75
   5   7   4   48.72    1.85
  -5  -7   4   50.42    1.85
   5  -7  -4   47.99    1.76
   5   7   4   44.63    1.73
  -5  -7   4   49.75    1.84
   5  -7  -4   47.76    1.81
  -6  -7  -4    4.80    0.71
   6   7  -4    5.09    0.71
  -6  -7  -4    5.05    0.66
   6  -7   4    6.02    0.58
  -6   7   4    5.95    0.40
   6  -7   4    5.31    0.67
   6   7  -4    5.51    0.62
   6  -7   4    4.93    0.66
  -6  -7  -4    5.74    0.47
   6   7   4    5.27    0.74
  -6  -7   4    6.13    0.49
   6  -7  -4    5.08    0.62
   6  -7  -4    5.09    0.69
   6  -7  -4    6.38    0.70
  -6  -7   4    5.91    0.73
  -6  -7   4    5.13    0.67
  -7   7   4   18.26    0.68
   7  -7   4   17.88    1.04
   7  -7   4   18.26    1.13
   7  -7   4   17.83    0.96
   7   7  -4   18.02    1.16
  -7  -7  -4   19.87    1.23
  -7  -7  -4   18.76    1.15
  -7  -7   4   16.77    1.10
   7  -7  -4   17.03    1.08
   7   7   4   17.37    1.15
   7  -7  -4   17.12    1.03
   7  -7  -4   17.00    1.03
  -7  -7   4   18.49    1.16
   8   7  -4    0.78    0.50
   8  -7   4    0.07    0.36
   8  -7   4   -0.13    0.39
   8  -7   4    1.14    0.47
  -8  -7  -4    0.19    0.45
  -8  -7  -4    0.66    0.49
   8  -7  -4    0.14    0.38
   8   7   4    0.85    0.56
  -8  -7   4    0.52    0.48
  -8  -7   4    1.21    0.50
   8  -7  -4    0.93    0.44
   8  -7  -4    0.56    0.45
   9  -7   4    1.17    0.48
   9   7  -4    2.21    0.66
   9  -7   4    1.89    0.51
   9  -7   4    0.69    0.50
  -9  -7  -4    1.89    0.59
  -9  -7  -4    1.14    0.54
   9  -7  -4    2.24    0.55
  -9  -7   4    1.13    0.54
   9   7   4    1.79    0.69
   9  -7  -4    2.27    0.63
  -9  -7   4    1.13    0.56
   9  -7  -4    1.40    0.46
   9   7   4    1.30    0.54
  10  -7   4    5.85    0.86
  10   7  -4    6.45    0.71
  10   7  -4    5.81    0.89
  10  -7   4    5.75    0.78
 -10  -7  -4    5.72    0.87
 -10  -7  -4    4.92    0.79
  10  -7   4    4.97    0.72
  10   7   4    4.06    0.82
  10  -7  -4    5.40    0.82
  10  -7  -4    6.35    0.74
  10   7   4    3.49    0.72
 -10  -7   4    5.57    0.82
 -10  -7   4    4.60    0.80
  10  -7  -4    5.94    0.77
  11  -7   4   -0.38    0.45
  11   7  -4    0.14    0.57
  11  -7   4    0.66    0.53
  11  -7   4   -0.07    0.40
 -11  -7  -4    1.09    0.63
 -11  -7  -4   -0.07    0.51
 -11  -7   4    0.30    0.59
  11  -7  -4    0.22    0.57
  11   7   4    0.02    0.49
  11   7   4    0.69    0.64
 -11  -7   4   -1.04    0.47
  11  -7  -4    0.49    0.44
   0  -8   4    8.17    0.71
   0  -8   4    8.63    0.62
   0   8   4    8.17    0.58
   0  -8  -4    9.83    0.75
   0  -8  -4    9.31    0.76
   0   8   4    8.60    0.70
   0  -8   4    8.71    0.74
   0  -8  -4    8.69    0.69
   0  -8  -4    6.50    0.66
   0   8  -4    7.66    0.67
  -1  -8  -4   35.56    1.35
  -1   8   4   33.29    1.17
  -1  -8  -4   32.05    1.33
  -1  -8  -4   32.11    1.30
   1   8  -4   33.58    1.35
   1  -8   4   36.17    1.41
  -1   8   4   34.53    1.30
   1  -8   4   34.66    1.24
   1  -8   4   34.01    1.36
  -1  -8  -4   35.00    1.36
   1   8   4   34.08    1.27
   1  -8  -4   33.13    1.37
   1   8   4   31.94    1.33
   1  -8  -4   33.85    1.23
  -1  -8   4   35.20    1.35
  -1  -8   4   34.39    1.33
  -1  -8   4   32.74    1.30
  -1   8  -4   33.14    1.30
   1  -8  -4   34.33    1.29
   1  -8  -4   33.89    1.36
   2  -8   4    0.83    0.25
   2  -8   4    1.02    0.38
   2  -8   4    0.91    0.39
  -2  -8  -4    0.83    0.36
  -2  -8  -4    0.56    0.32
   2  -8   4    0.98    0.28
  -2  -8  -4    0.57    0.33
   2   8  -4    1.22    0.38
  -2  -8  -4    1.10    0.37
   2  -8   4    0.97    0.38
  -2   8   4    0.82    0.29
  -2   8   4    0.84    0.24
   2  -8  -4    0.93    0.25
  -2  -8   4    1.01    0.37
  -2  -8   4    1.06    0.34
  -2  -8   4    0.46    0.34
   2  -8  -4    1.31    0.33
   2   8   4    1.03    0.36
   2  -8  -4    1.78    0.40
   2  -8  -4    1.05    0.40
   2   8   4    1.04    0.37
  -2   8  -4    0.41    0.27
   2  -8  -4    1.23    0.45
  -3  -8  -4   20.12    1.08
   3  -8   4   19.70    0.83
   3  -8   4   21.55    1.09
  -3  -8  -4   19.97    1.06
  -3   8   4   21.43    0.74
   3  -8   4   20.95    1.06
  -3   8   4   19.20    0.88
  -3  -8  -4   20.43    0.93
   3  -8   4   20.72    1.07
  -3  -8  -4   18.36    0.89
   3   8  -4   21.75    1.21
   3  -8  -4   21.31    1.01
  -3  -8   4   21.08    1.09
   3  -8  -4   19.26    1.06
  -3   8  -4   21.11    0.94
  -3  -8   4   18.82    0.93
   3  -8  -4   21.06    1.06
   3   8   4   18.83    1.00
  -3  -8   4   19.59    1.03
   3  -8  -4   20.45    0.88
   4  -8   4    7.19    0.76
   4   8  -4    5.87    0.70
  -4   8   4    6.64    0.53
  -4  -8  -4    7.53    0.62
  -4  -8  -4    5.18    0.69
   4  -8   4    5.28    0.66
   4  -8   4    7.24    0.77
  -4  -8  -4    5.45    0.72
   4  -8   4    8.02    0.59
  -4  -8  -4    7.31    0.60
  -4   8   4    6.43    0.35
   4   8   4    5.70    0.69
  -4  -8   4    5.22    0.66
   4  -8  -4    6.40    0.72
   4  -8  -4    8.09    0.83
  -4  -8   4    6.09    0.72
  -4   8  -4    7.07    0.60
   4  -8  -4    7.18    0.71
  -4  -8   4    6.39    0.59
  -5  -8  -4    0.38    0.28
   5  -8   4    0.46    0.39
   5   8  -4    0.96    0.46
  -5  -8  -4    0.30    0.24
  -5  -8  -4    0.32    0.40
  -5  -8  -4    0.59    0.39
  -5   8   4    0.62    0.26
   5  -8   4    0.91    0.45
   5  -8   4    0.56    0.29
  -5  -8   4    0.78    0.47
  -5  -8   4    0.25    0.27
   5  -8  -4    0.33    0.39
  -5  -8   4    0.67    0.47
   5  -8  -4    0.08    0.36
   5  -8  -4    0.46    0.44
   5   8   4   -0.37    0.43
  -6  -8  -4    4.46    0.70
  -6   8   4    3.94    0.40
   6  -8   4    4.51    0.53
   6   8  -4    4.28    0.70
  -6  -8  -4    3.05    0.62
   6  -8   4    4.93    0.73
  -6  -8  -4    3.53    0.44
  -6  -8  -4    4.38    0.59
   6  -8   4    3.37    0.64
  -6  -8   4    4.11    0.45
   6  -8  -4    3.85    0.66
   6   8   4    3.00    0.62
   6  -8  -4    3.63    0.59
  -6  -8   4    3.90    0.68
  -6  -8   4    3.80    0.64
   6  -8  -4    2.59    0.56
   7  -8   4   17.61    1.11
   7  -8   4   16.87    0.94
  -7  -8  -4   16.27    1.19
  -7  -8  -4   17.63    1.16
  -7   8   4   16.06    0.70
   7   8  -4   16.27    1.15
   7  -8   4   15.78    1.07
   7  -8  -4   17.77    1.11
  -7  -8   4   17.98    1.17
   7  -8  -4   18.97    1.13
  -7  -8   4   18.58    1.25
   7   8   4   17.72    1.21
   7  -8  -4   16.99    1.11
   8   8  -4    0.90    0.61
   8  -8   4    0.68    0.39
  -8  -8  -4    1.08    0.51
  -8  -8  -4    0.37    0.50
   8  -8   4    1.67    0.59
   8  -8   4    1.03    0.48
   8  -8  -4    0.61    0.45
  -8  -8   4    0.99    0.56
   8  -8  -4    0.64    0.47
   8  -8  -4    0.38    0.41
   8   8   4    0.24    0.57
  -8  -8   4    0.60    0.53
   9  -8   4    4.80    0.73
   9   8  -4    4.69    0.82
   9  -8   4    2.73    0.68
   9  -8   4    3.86    0.62
  -9  -8  -4    5.29    0.83
  -9  -8  -4    3.55    0.75
   9  -8  -4    4.08    0.76
   9   8   4    4.08    0.75
  -9  -8   4    4.73    0.79
   9   8   4    5.49    0.87
  -9  -8   4    6.25    0.91
   9  -8  -4    3.43    0.66
   9  -8  -4    4.97    0.73
 -10  -8  -4    0.01    0.52
  10  -8   4   -0.02    0.46
  10   8  -4    0.38    0.58
  10   8  -4    0.01    0.40
  10  -8   4    0.14    0.41
 -10  -8  -4   -0.39    0.50
  10  -8   4   -0.27    0.41
  10  -8  -4    0.08    0.46
  10  -8  -4   -0.51    0.43
 -10  -8   4    0.92    0.60
  10   8   4   -1.03    0.46
  10   8   4    0.45    0.50
 -10  -8   4   -0.33    0.51
  10  -8  -4    0.00    0.43
   0  -9  -4   16.38    0.91
   0  -9  -4   18.05    0.99
   0   9   4   17.91    0.86
   0  -9  -4   18.40    0.96
   0  -9   4   16.59    0.87
   0  -9   4   16.14    0.95
   0  -9  -4   17.45    0.97
   0  -9   4   17.14    0.96
   1  -9   4    3.20    0.45
  -1   9   4    3.10    0.49
  -1  -9  -4    2.65    0.52
  -1  -9  -4    3.61    0.54
  -1   9   4    3.58    0.42
   1  -9   4    3.26    0.53
  -1  -9  -4    2.52    0.46
  -1  -9  -4    3.24    0.50
   1  -9   4    3.68    0.59
   1  -9  -4    3.48    0.59
   1  -9  -4    3.33    0.51
   1   9   4    4.14    0.52
  -1  -9   4    2.59    0.51
  -1  -9   4    4.39    0.58
   1  -9  -4    4.15    0.58
  -1  -9   4    3.33    0.55
   1  -9  -4    2.81    0.44
  -2   9   4    9.95    0.59
  -2  -9  -4   11.21    0.80
  -2  -9  -4   10.06    0.87
   2  -9   4    9.73    0.86
  -2  -9  -4   10.91    0.78
   2  -9   4    9.69    0.58
  -2   9   4    9.97    0.71
  -2  -9  -4   11.41    0.76
   2  -9   4    8.86    0.82
   2  -9   4   10.82    0.63
  -2  -9   4    9.58    0.83
   2  -9  -4   12.37    0.96
  -2  -9   4    9.23    0.79
   2  -9  -4    8.99    0.57
   2   9   4   10.94    0.78
  -2  -9   4    9.85    0.71
   2  -9  -4    7.84    0.78
   2  -9  -4    8.23    0.74
   2  -9  -4   10.45    0.69
   3  -9   4   11.24    0.63
  -3  -9  -4   10.81    0.92
  -3  -9  -4   10.76    0.75
   3  -9   4   10.52    0.92
  -3  -9  -4   10.28    0.70
   3  -9   4    9.09    0.83
  -3   9   4    9.66    0.70
  -3  -9  -4    9.95    0.91
  -3   9   4   10.44    0.54
   3  -9   4    8.96    0.87
  -3  -9   4    9.60    0.86
   3  -9  -4    9.49    0.63
   3   9   4   10.92    0.89
   3  -9  -4    9.81    0.89
   3  -9  -4    9.85    0.85
   3  -9  -4    8.36    0.81
  -3  -9   4    9.88    0.89
  -3   9  -4    9.20    0.71
  -3  -9   4    9.44    0.71
  -4  -9  -4    4.21    0.67
   4  -9   4    4.93    0.71
  -4  -9  -4    4.64    0.54
   4  -9   4    5.70    0.72
   4   9  -4    4.52    0.69
   4  -9   4    3.64    0.62
  -4   9   4    5.17    0.37
  -4  -9  -4    4.84    0.53
  -4   9   4    4.92    0.53
   4  -9   4    5.44    0.51
  -4  -9  -4    4.36    0.65
  -4  -9   4    6.00    0.61
   4  -9  -4    5.46    0.77
   4  -9  -4    4.03    0.65
  -4  -9   4    4.96    0.71
  -4   9  -4    5.64    0.59
   4  -9  -4    5.43    0.65
  -4  -9   4    5.13    0.69
   4   9   4    5.28    0.73
  -5  -9  -4    5.33    0.55
  -5   9   4    5.66    0.53
   5  -9   4    4.81    0.71
   5  -9   4    6.62    0.60
   5  -9   4    5.96    0.75
  -5  -9  -4    6.84    0.80
   5  -9   4    4.89    0.75
  -5  -9  -4    5.61    0.53
  -5  -9  -4    4.51    0.70
   5   9  -4    3.97    0.71
  -5  -9   4    5.61    0.58
   5  -9  -4    6.17    0.74
   5  -9  -4    4.64    0.68
  -5  -9   4    6.48    0.78
  -5   9  -4    4.78    0.56
  -5  -9   4    5.56    0.74
   5  -9  -4    7.80    0.87
   5   9   4    6.89    0.81
  -6  -9  -4   11.65    0.72
   6  -9   4   14.08    1.18
  -6   9   4   12.06    0.77
  -6  -9  -4   13.65    1.01
  -6  -9  -4   11.37    0.65
   6  -9   4   12.90    0.79
   6   9  -4   13.96    1.20
   6  -9   4   12.80    1.10
  -6  -9  -4   11.27    1.03
   6  -9  -4   12.78    0.93
   6   9   4   11.92    1.11
   6  -9  -4   12.30    1.07
  -6  -9   4   13.89    0.74
   6  -9  -4   11.63    1.06
  -6  -9   4   11.83    1.06
  -6  -9   4   13.61    1.05
   7  -9   4    5.35    0.79
   7   9  -4    4.06    0.74
   7  -9   4    4.70    0.76
  -7  -9  -4    6.25    0.88
  -7  -9  -4    5.85    0.82
   7  -9   4    5.38    0.64
   7   9   4    5.00    0.81
  -7  -9   4    5.83    0.80
   7  -9  -4    3.84    0.70
   7  -9  -4    5.00    0.73
  -7  -9   4    5.05    0.78
   7  -9  -4    6.20    0.83
  -8  -9  -4   -0.37    0.52
   8  -9   4   -0.38    0.43
   8  -9   4    0.55    0.47
  -8  -9  -4    0.36    0.50
   8  -9   4    0.14    0.36
   8   9  -4    0.13    0.51
  -8  -9   4    0.46    0.52
  -8  -9   4    0.15    0.55
   8  -9  -4   -0.08    0.41
   8  -9  -4    0.10    0.51
   8   9   4   -0.36    0.55
   8  -9  -4    0.76    0.50
   9  -9   4    2.47    0.65
   9  -9   4    2.34    0.67
   9  -9   4    2.56    0.58
   9   9  -4    2.72    0.74
  -9  -9  -4    2.71    0.69
  -9  -9  -4    2.20    0.66
   9  -9  -4    2.10    0.60
   9   9   4    1.80    0.69
  -9  -9   4    1.80    0.69
   9  -9  -4    1.59    0.56
  -9  -9   4    2.37    0.66
   9  -9  -4    2.70    0.70
  10   9  -4    1.57    0.70
  10  -9   4    2.55    0.67
 -10  -9  -4    2.72    0.71
  10  -9   4    3.46    0.76
  10  -9   4    2.29    0.59
 -10  -9  -4    1.43    0.65
  10   9   4    1.79    0.63
  10  -9  -4    2.12    0.68
 -10  -9   4    2.72    0.79
  10  -9  -4    2.84    0.65
  10   9   4    1.87    0.75
 -10  -9   4    2.72    0.70
  10  -9  -4    1.88    0.66
   0 -10  -4    0.69    0.34
   0 -10   4    0.18    0.38
   0 -10  -4    0.90    0.46
   0 -10   4    0.87    0.37
   0 -10  -4    0.92    0.43
   0  10   4    0.20    0.32
   0 -10  -4    0.41    0.34
   0 -10   4   -0.38    0.35
  -1 -10  -4    2.64    0.50
  -1  10   4    3.39    0.46
  -1 -10  -4    3.42    0.58
  -1 -10  -4    3.40    0.57
   1 -10   4    1.83    0.51
   1 -10   4    2.65    0.45
   1 -10   4    3.45    0.59
  -1 -10  -4    3.71    0.56
   1 -10  -4    3.37    0.53
   1 -10  -4    2.78    0.45
  -1 -10   4    2.94    0.56
   1 -10  -4    2.93    0.59
  -1 -10   4    2.64    0.50
   1 -10  -4    2.86    0.58
   1  10   4    3.53    0.54
  -1 -10   4    2.90    0.50
  -2 -10  -4   18.45    1.09
  -2  10   4   21.10    0.90
  -2 -10  -4   21.00    1.16
  -2 -10  -4   19.73    1.08
   2 -10   4   19.70    0.93
  -2 -10  -4   21.22    1.08
   2 -10   4   19.12    1.14
   2 -10   4   21.20    0.92
   2 -10   4   21.00    1.15
   2 -10  -4   20.97    1.19
   2 -10  -4   20.96    1.16
   2  10   4   19.60    1.04
  -2 -10   4   19.90    1.13
  -2 -10   4   18.81    1.02
   2 -10  -4   17.82    0.97
   2 -10  -4   20.98    1.11
  -2 -10   4   20.15    1.11
  -3 -10  -4   19.33    1.16
   3 -10   4   17.50    0.85
  -3 -10  -4   19.58    1.16
   3 -10   4   16.28    1.08
  -3  10   4   18.79    0.80
   3 -10   4   17.17    0.82
   3 -10   4   16.95    1.16
  -3 -10  -4   20.18    1.04
  -3 -10  -4   18.42    0.99
   3 -10  -4   20.21    1.16
   3  10   4   17.81    1.06
   3 -10  -4   17.54    1.06
  -3 -10   4   18.73    1.12
  -3 -10   4   16.40    1.05
   3 -10  -4   19.98    1.22
   3 -10  -4   19.66    0.96
  -3 -10   4   18.41    1.00
   4 -10   4   10.77    1.02
  -4 -10  -4    7.90    0.86
   4  10  -4   10.04    0.97
  -4 -10  -4   10.10    0.95
   4 -10   4   10.25    0.67
  -4 -10  -4    9.49    0.78
  -4  10   4   10.29    0.76
   4 -10   4    9.50    0.94
  -4 -10  -4   10.50    0.73
  -4 -10   4    9.94    0.75
   4  10   4   10.09    0.99
  -4 -10   4   10.91    0.98
   4 -10  -4    9.30    0.98
  -4 -10   4    9.55    0.94
   4 -10  -4   10.96    1.02
   4 -10  -4    9.44    0.89
   4 -10  -4   10.19    0.67
  -5 -10  -4    2.77    0.46
  -5  10   4    2.26    0.54
  -5 -10  -4    3.23    0.67
   5  10  -4    2.44    0.62
   5 -10   4    2.82    0.47
   5 -10   4    2.18    0.60
   5 -10   4    2.47    0.66
  -5 -10  -4    3.84    0.68
  -5 -10  -4    2.74    0.48
   5 -10   4    2.40    0.60
  -5 -10   4    2.43    0.61
   5  10   4    2.10    0.63
  -5 -10   4    2.33    0.46
   5 -10  -4    1.79    0.50
  -5 -10   4    2.34    0.60
   5 -10  -4    2.51    0.64
   5 -10  -4    3.11    0.72
   6 -10   4    8.03    0.73
  -6 -10  -4    9.04    0.65
   6 -10   4    9.83    1.07
  -6 -10  -4    8.74    1.02
  -6 -10  -4    8.59    0.72
  -6 -10  -4    9.72    1.01
   6  10  -4    8.14    0.96
   6 -10   4    8.41    0.97
   6 -10  -4    8.57    0.92
  -6 -10   4    7.70    1.02
   6 -10  -4    9.53    0.96
   6  10   4    8.44    1.00
  -6 -10   4    8.61    0.72
  -6 -10   4    9.30    0.98
   6 -10  -4    8.48    0.96
   7 -10   4    7.79    0.94
   7 -10   4    8.53    0.77
   7  10  -4    5.85    0.92
   7 -10   4    6.25    0.90
  -7 -10  -4    5.93    0.89
  -7 -10  -4    7.35    0.98
  -7 -10   4    6.35    0.94
   7 -10  -4    8.61    0.94
   7 -10  -4    6.71    0.90
   7  10   4    5.74    0.86
  -7 -10   4    8.31    1.00
   7 -10  -4    8.67    0.98
   8 -10   4    0.42    0.52
   8  10  -4   -0.66    0.50
   8 -10   4   -0.02    0.51
  -8 -10  -4    0.33    0.61
   8 -10   4    0.44    0.41
  -8 -10  -4    0.16    0.57
   8 -10  -4   -0.01    0.54
  -8 -10   4   -0.40    0.48
   8  10   4    0.11    0.55
   8 -10  -4    0.54    0.49
   8 -10  -4   -0.47    0.50
  -8 -10   4    0.10    0.54
   9 -10   4    0.24    0.50
  -9 -10  -4    0.52    0.58
   9 -10   4    0.62    0.44
   9 -10   4    1.02    0.59
   9  10  -4    0.45    0.64
  -9 -10  -4    0.54    0.60
   9  10   4   -0.74    0.53
   9 -10  -4    0.73    0.50
  -9 -10   4    0.96    0.59
   9 -10  -4    0.26    0.51
   9 -10  -4    0.06    0.55
  -9 -10   4    0.29    0.67
   0 -11  -4    0.29    0.39
   0 -11  -4    0.76    0.49
   0 -11   4   -0.04    0.38
   0 -11   4    0.24    0.36
   0  11   4    1.01    0.41
   0 -11   4    0.46    0.45
   0 -11  -4    0.71    0.49
   0 -11  -4    0.17    0.34
  -1 -11  -4    5.41    0.73
  -1 -11  -4    4.53    0.66
  -1  11   4    5.63    0.61
   1 -11   4    5.13    0.63
  -1 -11  -4    5.31    0.70
   1 -11   4    4.42    0.72
   1 -11   4    5.91    0.77
  -1 -11  -4    4.62    0.68
  -1 -11   4    4.81    0.67
   1 -11  -4    3.28    0.54
  -1 -11   4    6.09    0.73
   1  11   4    4.34    0.60
   1 -11  -4    4.48    0.71
   1 -11  -4    5.50    0.75
   1 -11  -4    4.70    0.56
  -1 -11   4    4.98    0.70
   2 -11   4    7.31    0.67
  -2 -11  -4    8.04    0.89
   2 -11   4    7.33    0.64
  -2 -11  -4    6.68    0.80
  -2  11   4    9.10    0.69
   2 -11   4    7.30    0.83
  -2 -11  -4    7.36    0.78
   2 -11   4    7.14    0.85
  -2 -11  -4    9.42    0.89
  -2 -11   4    7.68    0.84
  -2 -11   4    7.58    0.83
   2 -11  -4    7.07    0.85
  -2 -11   4    8.58    0.86
   2  11   4    8.38    0.83
   2 -11  -4    6.57    0.78
   2 -11  -4    9.42    0.96
   2 -11  -4    9.09    0.80
   3 -11   4    6.42    0.82
  -3 -11  -4   11.02    0.98
   3  11  -4    9.31    0.97
  -3 -11  -4    7.07    0.87
   3 -11   4    9.47    1.00
   3 -11   4    9.09    0.67
  -3  11   4    9.84    0.63
  -3 -11  -4    9.24    0.82
  -3 -11  -4    9.02    0.86
   3 -11   4    9.03    0.72
   3 -11  -4    8.89    0.96
  -3 -11   4   10.21    0.88
   3 -11  -4   10.78    0.98
  -3 -11   4   10.24    0.98
   3 -11  -4   10.38    1.00
   3  11   4    9.96    0.92
   3 -11  -4    9.07    0.79
  -3 -11   4    8.65    0.90
   4  11  -4    7.42    0.91
   4 -11   4    9.27    0.67
   4 -11   4    6.29    0.86
  -4 -11  -4    7.50    0.89
   4 -11   4    6.70    0.88
  -4 -11  -4    7.64    0.78
  -4 -11  -4    7.87    0.74
  -4 -11  -4   10.73    1.04
   4 -11  -4    6.06    0.85
  -4 -11   4    8.07    0.92
  -4 -11   4    8.22    0.89
  -4 -11   4    8.87    0.81
   4 -11  -4    8.69    0.73
   4 -11  -4   10.09    0.95
   4 -11  -4    6.75    0.86
   4  11   4    7.89    0.92
  -5 -11  -4    1.61    0.46
  -5 -11  -4    1.96    0.67
   5  11  -4    0.34    0.49
   5 -11   4    1.49    0.41
  -5 -11  -4    1.60    0.57
   5 -11   4    0.85    0.52
  -5 -11  -4    1.06    0.40
   5 -11   4    1.26    0.57
   5 -11  -4    1.89    0.65
  -5 -11   4    0.56    0.37
  -5 -11   4    1.47    0.63
   5 -11  -4    0.53    0.54
  -5 -11   4    1.81    0.61
   5  11   4    1.92    0.66
   5 -11  -4    1.46    0.48
   6  11  -4    2.43    0.72
   6 -11   4    2.22    0.65
  -6 -11  -4    2.06    0.68
   6 -11   4    1.88    0.64
  -6 -11  -4    2.52    0.50
   6 -11   4    1.59    0.45
  -6 -11  -4    3.39    0.72
  -6 -11  -4    3.21    0.51
  -6 -11   4    1.76    0.61
  -6 -11   4    2.16    0.47
   6 -11  -4    3.70    0.70
   6  11   4    2.48    0.70
  -6 -11   4    2.69    0.69
   6 -11  -4    2.11    0.62
   6 -11  -4    2.32    0.68
   7 -11   4   12.93    0.92
  -7 -11  -4   12.93    1.27
   7  11  -4    9.88    1.17
   7 -11   4   11.21    1.16
  -7 -11  -4   13.04    1.32
   7 -11   4   12.97    1.28
   7 -11  -4   14.04    1.25
  -7 -11   4    9.88    1.11
   7  11   4   10.77    1.16
   7 -11  -4   13.32    1.19
  -7 -11   4   15.39    1.33
   7 -11  -4   10.75    1.19
  -8 -11  -4    6.73    1.04
   8 -11   4    5.96    0.91
   8 -11   4    5.78    0.74
   8  11  -4    5.54    0.98
  -8 -11  -4    4.25    0.85
   8 -11   4    4.97    0.85
   8 -11  -4    6.76    0.90
  -8 -11   4    4.67    0.90
  -8 -11   4    5.36    0.93
   8 -11  -4    6.94    0.98
   8  11   4    5.86    0.97
   8 -11  -4    5.12    0.85
   0 -12  -4    1.38    0.47
   0 -12  -4    1.32    0.60
   0 -12   4    1.15    0.58
   0  12   4    0.81    0.41
   0 -12  -4    1.85    0.51
   0 -12  -4    0.92    0.53
   0 -12   4    1.87    0.57
   0 -12   4    0.73    0.45
  -1 -12  -4    3.11    0.61
  -1 -12  -4    3.05    0.64
   1 -12   4    3.57    0.73
  -1 -12  -4    3.42    0.65
   1 -12   4    2.37    0.62
  -1  12   4    4.53    0.60
  -1 -12  -4    2.94    0.63
   1 -12   4    2.98    0.53
  -1 -12   4    2.87    0.63
   1 -12  -4    2.90    0.66
  -1 -12   4    3.63    0.70
   1 -12  -4    3.71    0.71
   1  12   4    3.17    0.60
  -1 -12   4    2.56    0.54
   1 -12  -4    3.88    0.64
   1 -12  -4    3.65    0.54
   2 -12   4   13.60    0.82
   2 -12   4   14.46    1.25
  -2 -12  -4   13.34    1.11
  -2 -12  -4   14.29    1.02
  -2 -12  -4   11.47    1.05
  -2  12   4   13.80    0.83
   2 -12   4   12.74    1.15
  -2 -12  -4   12.57    1.05
   2 -12   4   13.97    0.87
   2 -12  -4   13.76    1.25
   2 -12  -4   13.21    0.93
  -2 -12   4   11.54    1.03
   2  12   4   13.41    1.11
   2 -12  -4   15.48    1.28
   2 -12  -4   13.02    0.97
  -2 -12   4   14.09    1.14
  -3 -12  -4   12.78    1.08
   3  12  -4   12.25    1.15
  -3 -12  -4   12.88    1.04
   3 -12   4   11.01    0.79
   3 -12   4   11.72    1.13
  -3 -12  -4   10.79    1.07
   3 -12   4   10.72    1.10
  -3 -12  -4   11.43    0.97
  -3 -12   4   14.23    1.18
  -3 -12   4   13.15    1.14
   3  12   4   11.17    1.05
   3 -12  -4   13.87    1.23
   3 -12  -4   11.59    1.18
   3 -12  -4    9.96    0.97
  -3 -12   4   10.35    0.95
   3 -12  -4   10.98    0.81
   4 -12   4    4.80    0.84
   4  12  -4    5.00    0.84
  -4 -12  -4    4.99    0.68
  -4 -12  -4    2.97    0.73
   4 -12   4    3.43    0.51
  -4 -12  -4    4.95    0.81
  -4 -12  -4    4.21    0.64
   4 -12   4    3.50    0.76
   4  12   4    4.37    0.76
   4 -12  -4    4.53    0.84
   4 -12  -4    4.23    0.59
   4 -12  -4    4.54    0.72
  -4 -12   4    4.15    0.76
   4 -12  -4    3.80    0.77
  -4 -12   4    3.52    0.72
  -4 -12   4    3.87    0.65
   5 -12   4   -0.19    0.48
  -5 -12  -4    0.81    0.44
   5  12  -4    0.20    0.49
  -5 -12  -4    1.16    0.59
   5 -12   4    0.92    0.40
  -5 -12  -4    0.87    0.42
  -5 -12  -4    0.59    0.53
   5 -12  -4    0.15    0.44
   5 -12  -4    0.48    0.63
   5  12   4    1.35    0.63
  -5 -12   4    1.32    0.61
   5 -12  -4    1.12    0.66
  -5 -12   4    1.16    0.45
  -5 -12   4    0.60    0.51
  -6 -12  -4    0.53    0.55
  -6 -12  -4    2.10    0.50
  -6 -12  -4    0.07    0.56
   6  12  -4    0.73    0.67
   6 -12   4    2.00    0.66
   6 -12  -4    1.31    0.70
  -6 -12   4    2.67    0.76
   6 -12  -4    2.64    0.65
   6 -12  -4    2.15    0.77
   6  12   4    1.62    0.65
  -6 -12   4    1.97    0.73
  -6 -12   4    1.74    0.48
   7 -12   4    1.19    0.65
  -7 -12  -4    3.77    0.81
   7  12  -4    2.82    0.85
  -7 -12  -4    2.16    0.72
   7 -12  -4    3.31    0.77
   7 -12  -4    3.34    0.80
   7 -12  -4    1.68    0.60
  -7 -12   4    1.83    0.70
   7  12   4    1.45    0.70
  -7 -12   4    1.97    0.72
   0 -13  -4    1.04    0.58
   0  13   4    0.38    0.42
   0 -13   4    1.63    0.60
   0 -13   4    0.65    0.52
   0 -13  -4    0.60    0.44
   0 -13  -4    0.46    0.54
   0 -13  -4    0.55    0.43
   0 -13   4    0.81    0.46
   1 -13   4    0.66    0.55
   1 -13   4    1.12    0.43
  -1 -13  -4    0.99    0.53
  -1  13   4    1.46    0.45
  -1 -13  -4    1.86    0.57
  -1 -13  -4    1.22    0.58
   1 -13   4    2.07    0.64
  -1 -13  -4    1.12    0.46
  -1 -13   4    1.39    0.59
   1  13   4    1.08    0.50
   1 -13  -4    1.04    0.56
   1 -13  -4    1.79    0.51
  -1 -13   4    1.73    0.54
   1 -13  -4    0.90    0.59
   2  13  -4    5.11    0.84
   2 -13   4    5.85    0.65
   2 -13   4    5.11    0.81
  -2  13   4    5.00    0.63
   2 -13   4    5.16    0.66
   2 -13   4    6.87    0.93
  -2 -13  -4    4.85    0.80
  -2 -13  -4    6.51    0.86
  -2 -13  -4    4.48    0.75
  -2 -13  -4    5.79    0.81
   2 -13  -4    5.80    0.89
   2 -13  -4    5.94    0.83
   2 -13  -4    6.62    0.91
  -2 -13   4    5.15    0.76
   2 -13  -4    6.23    0.75
   2  13   4    4.44    0.72
  -2 -13   4    6.58    0.88
  -3 -13  -4    4.88    0.73
   3 -13   4    4.38    0.78
  -3 -13  -4    3.77    0.77
  -3 -13  -4    4.81    0.78
   3  13  -4    4.01    0.77
   3 -13   4    4.12    0.81
  -3 -13  -4    5.04    0.74
   3 -13   4    3.26    0.57
  -3 -13   4    5.69    0.84
   3 -13  -4    3.24    0.76
   3  13   4    3.16    0.69
   3 -13  -4    4.77    0.65
   3 -13  -4    2.47    0.69
  -3 -13   4    3.70    0.67
   3 -13  -4    2.91    0.65
   4  13  -4   -0.31    0.48
  -4 -13  -4    0.48    0.57
  -4 -13  -4    0.62    0.59
   4 -13   4    1.46    0.60
  -4 -13  -4    1.25    0.51
  -4 -13  -4    0.71    0.50
   4 -13   4    0.13    0.56
   4 -13  -4    0.85    0.41
  -4 -13   4    0.89    0.55
   4 -13  -4    0.06    0.59
   4 -13  -4    0.27    0.43
   4  13   4    1.62    0.61
  -4 -13   4    0.61    0.58
  -4 -13   4    1.02    0.49
   4 -13  -4    0.96    0.68
   5  13  -4    5.99    0.97
  -5 -13  -4    6.18    0.94
   5 -13   4    7.13    1.06
  -5 -13  -4    7.20    0.81
  -5 -13  -4    8.08    1.02
  -5 -13  -4    7.67    0.82
   5 -13  -4    6.25    1.02
   5 -13  -4    4.99    0.78
   5 -13  -4    6.61    1.02
   5  13   4    6.53    0.92
  -5 -13   4    7.22    0.83
  -5 -13   4    5.75    0.95
  -5 -13   4    4.67    0.87
  -6 -13  -4    1.18    0.62
   6  13  -4   -0.01    0.57
  -6 -13  -4   -0.11    0.56
  -6 -13  -4    0.97    0.47
   6 -13   4    1.56    0.74
  -6 -13   4    0.83    0.43
  -6 -13   4    1.62    0.68
   6 -13  -4    0.93    0.67
   6 -13  -4    0.00    0.60
  -6 -13   4    0.63    0.65
   6  13   4    0.75    0.70
   6 -13  -4    1.47    0.57
   0 -14  -4    0.20    0.56
   0 -14  -4   -0.46    0.52
   0 -14  -4   -0.39    0.45
   0  14   4    0.19    0.43
   0 -14   4    0.09    0.50
   0 -14  -4    1.01    0.46
   0 -14   4    0.25    0.44
   1 -14   4   -0.60    0.50
  -1 -14  -4    0.51    0.64
   1 -14   4    0.00    0.52
   1 -14   4    0.30    0.37
  -1 -14  -4    0.40    0.52
  -1  14   4    0.19    0.41
  -1 -14  -4   -0.02    0.45
   1  14  -4    0.92    0.60
  -1 -14  -4    0.67    0.49
   1 -14   4    0.25    0.41
  -1 -14   4    0.36    0.45
   1 -14  -4   -0.30    0.39
   1 -14  -4   -0.10    0.57
   1 -14  -4   -0.62    0.52
   1  14   4    0.05    0.44
  -1 -14   4    0.12    0.51
   2 -14   4    3.28    0.86
  -2 -14  -4    3.13    0.72
   2 -14   4    1.80    0.49
   2  14  -4    4.41    0.85
  -2 -14  -4    3.27    0.71
  -2 -14  -4    3.29    0.74
  -2 -14  -4    3.93    0.78
   2 -14   4    2.29    0.73
   2 -14  -4    2.25    0.59
  -2 -14   4    2.61    0.70
   2 -14  -4    2.82    0.78
   2 -14  -4    4.09    0.71
   2  14   4    2.37    0.62
  -2 -14   4    3.02    0.70
   2 -14  -4    1.74    0.71
  -3 -14  -4    1.84    0.67
  -3 -14  -4    1.32    0.64
  -3 -14  -4    2.95    0.68
   3 -14   4    1.29    0.69
   3  14  -4    2.99    0.78
  -3 -14  -4    1.56    0.58
   3 -14  -4    1.75    0.56
   3  14   4    1.65    0.68
   3 -14  -4    2.37    0.84
  -3 -14   4    1.34    0.60
  -3 -14   4    1.55    0.63
   3 -14  -4    1.05    0.70
   3 -14  -4    1.68    0.52
  -4 -14  -4    3.18    0.75
   4 -14   4    3.68    0.84
  -4 -14  -4    3.18    0.69
   4  14  -4    2.53    0.73
  -4 -14  -4    3.76    0.84
  -4 -14  -4    2.98    0.66
   4  14   4    4.10    0.81
   4 -14  -4    3.37    0.70
  -4 -14   4    3.44    0.77
   4 -14  -4    2.99    0.87
  -4 -14   4    3.02    0.68
   4 -14  -4    2.27    0.78
  -4 -14   4    2.24    0.68
  -5 -14  -4    0.43    0.44
  -5 -14  -4   -0.07    0.64
  -5 -14  -4    0.13    0.58
  -5 -14  -4    0.13    0.49
   5  14  -4    0.60    0.63
   5 -14   4   -0.07    0.60
   5 -14  -4    0.56    0.54
   5  14   4    0.18    0.61
  -5 -14   4   -0.92    0.47
   5 -14  -4    0.02    0.56
   5 -14  -4   -0.58    0.66
  -5 -14   4    0.53    0.47
  -5 -14   4    0.51    0.65
   0 -15  -4    2.30    0.76
   0  15  -4    1.78    0.65
   0 -15  -4    2.35    0.78
   0 -15   4    1.73    0.61
   0  15   4    2.35    0.62
   0 -15  -4    0.53    0.55
   0 -15   4    1.83    0.68
  -1 -15  -4    1.61    0.64
  -1  15   4    3.16    0.64
   1 -15   4    1.48    0.55
  -1 -15  -4    0.81    0.68
   1 -15   4    1.85    0.74
  -1 -15  -4    1.20    0.54
   1  15  -4    2.66    0.74
  -1 -15  -4    1.40    0.63
   1 -15  -4    3.08    0.72
  -1 -15   4    1.69    0.66
   1 -15  -4    0.86    0.63
  -1 -15   4    1.90    0.62
   1 -15  -4    2.18    0.76
   1  15   4    3.03    0.70
   1 -15  -4    2.40    0.69
  -2 -15  -4    0.93    0.60
  -2 -15  -4    0.81    0.62
  -2 -15  -4    0.59    0.56
   2  15  -4    1.74    0.68
   2 -15   4    1.53    0.55
  -2 -15  -4    0.86    0.60
   2 -15   4    1.80    0.70
   2 -15  -4    1.97    0.60
  -2 -15   4    2.45    0.68
   2 -15  -4    1.91    0.63
   2 -15  -4    1.81    0.75
   2  15   4    1.81    0.67
  -2 -15   4    0.83    0.56
   2 -15  -4    2.36    0.83
   0   0   5   -0.02    0.17
   0   0  -5   -0.13    0.18
   0   0   5   -0.02    0.13
   1   0   5   12.66    0.53
  -1   0  -5   11.65    0.55
   1   0  -5   11.65    0.52
  -1   0   5   12.63    0.42
   1   0   5   12.22    0.53
   1   0   5   12.83    0.55
  -1   0   5   13.43    0.52
   2   0   5  307.31    8.08
   2   0  -5  342.34    8.01
  -2   0  -5  323.95    8.11
   2   0  -5  327.67    8.08
  -2   0   5  321.14    8.04
   2   0  -5  326.27    8.02
  -2   0   5  333.59    7.88
   2   0   5  334.63    8.14
   2   0   5  320.12    8.14
  -3   0  -5    2.73    0.33
   3   0  -5    2.50    0.21
   3   0   5    2.61    0.36
   3   0  -5    2.62    0.27
   3   0   5    2.27    0.27
   3   0   5    2.87    0.36
  -3   0   5    2.26    0.26
  -3   0   5    2.55    0.26
   3   0  -5    3.11    0.35
   3   0  -5    2.70    0.21
   4   0   5  107.83    3.06
   4   0  -5  112.62    2.92
   4   0  -5  113.30    2.86
   4   0   5  115.96    2.92
   4   0   5  107.56    3.06
   4   0  -5  109.81    3.05
  -4   0   5  106.26    2.85
  -4   0  -5  107.75    2.97
   5   0  -5   35.40    0.97
   5   0   5   35.22    1.11
  -5   0   5   34.45    1.09
  -5   0  -5   38.44    1.24
   5   0   5   36.19    1.08
   5   0  -5   35.72    1.17
   5   0  -5   35.02    1.30
   5   0   5   34.83    1.31
   5   0   5   37.41    1.33
   5   0  -5   35.47    1.07
  -6   0  -5    3.79    0.36
   6   0  -5    3.95    0.26
  -6   0   5    3.69    0.33
   6   0   5    3.44    0.50
   6   0  -5    4.98    0.46
   6   0  -5    3.31    0.48
  -6   0  -5    4.24    0.43
   6   0  -5    4.07    0.31
   6   0   5    4.11    0.32
   6   0   5    3.23    0.46
   7   0  -5    0.03    0.29
  -7   0   5    0.57    0.23
   7   0   5    0.51    0.35
   7   0   5    0.58    0.31
   7   0  -5    0.36    0.26
   7   0  -5    0.66    0.17
  -7   0  -5    0.56    0.29
   8   0   5   -0.24    0.30
   8   0  -5   -0.09    0.17
  -8   0  -5    0.80    0.30
   8   0  -5    0.07    0.41
  -8   0  -5   -0.02    0.23
  -8   0   5   -0.09    0.21
   8   0   5    0.08    0.38
  -8   0   5    0.34    0.31
   8   0  -5   -0.29    0.27
  -9   0   5    2.63    0.37
   9   0  -5    1.73    0.57
  -9   0   5    2.03    0.47
   9   0   5    2.72    0.58
  -9   0  -5    2.31    0.45
   9   0   5    1.48    0.49
   9   0  -5    2.21    0.46
 -10   0   5    3.12    0.43
  10   0  -5    2.76    0.53
  10   0   5    2.80    0.58
  10   0   5    2.28    0.62
 -10   0  -5    2.92    0.50
  10   0  -5    2.15    0.61
 -10   0   5    2.43    0.53
 -11   0   5    2.64    0.53
  11   0   5    2.37    0.66
  11   0   5    1.67    0.55
  11   0  -5    1.67    0.51
 -11   0  -5    1.36    0.44
  11   0  -5    0.95    0.63
  12   0  -5    2.87    0.77
  12   0   5    2.63    0.71
  12   0  -5    2.32    0.59
  12   0   5    1.73    0.58
   0   1   5  208.86    5.28
   0   1  -5  204.66    5.33
   0  -1  -5  221.02    5.32
   0   1   5  211.36    5.31
   0  -1   5  212.99    5.27
  -1  -1  -5  123.13    3.16
  -1   1   5  118.76    3.09
   1  -1   5  120.94    3.14
   1   1  -5  119.40    3.13
   1  -1  -5  122.58    3.03
   1   1   5  118.96    3.08
  -1  -1   5  118.16    2.96
   1  -1  -5  115.34    3.05
   1   1   5  117.04    3.08
   1   1   5  118.68    3.09
  -1   1  -5  115.95    3.09
   2  -1   5  164.34    4.18
   2  -1   5  162.91    4.17
   2   1  -5  164.22    4.08
  -2  -1  -5  150.81    4.13
   2   1  -5  163.50    4.09
  -2   1   5  158.23    4.04
   2  -1  -5  162.98    4.05
  -2   1  -5  158.34    4.18
   2  -1  -5  164.78    4.14
   2  -1  -5  167.49    4.20
   2   1   5  163.20    4.19
   2   1   5  160.62    4.22
   2   1   5  163.25    4.21
  -3  -1  -5   99.47    2.69
   3   1  -5   98.01    2.66
  -3   1   5   97.08    2.52
   3   1  -5   97.13    2.57
   3  -1   5   97.94    2.72
   3  -1   5   99.24    2.73
   3   1  -5   97.66    2.56
   3   1   5  100.54    2.60
   3   1   5   93.58    2.66
  -3  -1   5   90.17    2.54
  -3   1  -5   95.29    2.58
   3   1   5   93.34    2.64
   3  -1  -5   97.68    2.63
   3  -1  -5   97.80    2.54
   4   1  -5    8.73    0.30
  -4  -1  -5    8.04    0.48
   4  -1   5    7.85    0.55
   4   1  -5    9.15    0.55
   4   1  -5    7.84    0.39
   4  -1   5    9.21    0.60
   4   1  -5    8.46    0.39
  -4   1   5    7.95    0.37
   4   1  -5    7.39    0.39
   4  -1   5    8.39    0.46
  -4  -1  -5    8.92    0.53
  -4   1   5    8.33    0.38
   4   1  -5    7.94    0.50
   4   1   5    7.52    0.48
  -4  -1   5    7.56    0.46
   4   1   5    6.80    0.52
   4  -1  -5    8.00    0.40
  -4   1  -5    8.32    0.49
   4  -1  -5    9.02    0.46
   4  -1  -5    8.39    0.56
   4   1   5    8.28    0.58
   5  -1   5   21.14    0.95
  -5   1   5   20.65    0.70
   5  -1   5   24.41    0.82
   5   1  -5   22.58    0.67
   5   1  -5   21.67    0.66
  -5   1   5   22.55    0.71
  -5  -1  -5   20.57    0.87
   5   1  -5   21.01    0.67
   5   1  -5   21.94    0.88
  -5  -1  -5   21.85    0.83
   5  -1   5   21.90    0.98
   5   1  -5   22.37    0.71
   5   1  -5   21.49    0.96
  -5   1  -5   22.35    0.85
   5   1   5   21.80    0.84
   5   1   5   21.55    0.96
  -5  -1   5   22.11    0.84
   5  -1  -5   22.18    0.79
   5  -1  -5   23.59    1.00
   5   1   5   22.15    1.00
   5  -1  -5   22.86    0.67
   5  -1  -5   21.52    0.79
   6   1  -5    0.84    0.17
   6  -1   5    0.82    0.23
   6  -1   5    0.71    0.31
   6  -1   5    1.09    0.35
   6   1  -5    0.98    0.37
  -6   1   5    0.79    0.18
  -6  -1  -5    1.71    0.30
   6   1  -5    0.66    0.27
  -6  -1  -5    0.62    0.30
   6  -1  -5    1.01    0.26
   6   1   5    0.55    0.32
  -6   1  -5    1.17    0.28
   6   1   5    0.98    0.36
   6   1   5    0.96    0.22
  -6  -1   5    0.78    0.26
   6  -1  -5    1.69    0.21
   6  -1  -5    1.13    0.23
   6  -1  -5    0.98    0.39
   7  -1   5    9.36    0.78
   7   1  -5    8.61    0.43
   7  -1   5    8.71    0.48
   7   1  -5    8.68    0.69
  -7   1   5    8.17    0.43
  -7  -1  -5    7.54    0.54
   7   1  -5    6.74    0.71
  -7  -1  -5    8.14    0.62
   7  -1   5    8.80    0.77
   7  -1  -5    7.70    0.42
   7  -1  -5    8.81    0.56
  -7  -1   5    8.28    0.54
   7   1   5    8.10    0.45
   7   1   5    9.34    0.69
   7  -1  -5    8.15    0.46
  -7   1  -5    9.27    0.59
   7  -1  -5    8.38    0.74
   7   1   5    8.22    0.78
   8   1  -5    5.57    0.70
  -8  -1  -5    8.27    0.63
   8  -1   5    6.29    0.44
   8   1  -5    6.63    0.66
  -8   1   5    6.46    0.43
   8  -1   5    6.75    0.71
   8  -1   5    6.14    0.70
   8   1  -5    6.73    0.43
  -8  -1  -5    7.08    0.64
  -8   1  -5    7.92    0.62
   8  -1  -5    6.36    0.44
   8   1   5    7.93    0.78
   8  -1  -5    6.93    0.60
  -8  -1   5    7.11    0.56
   8   1   5    6.28    0.75
   8  -1  -5    6.85    0.78
  -8  -1   5    6.25    0.64
   9   1  -5    2.69    0.52
  -9   1   5    2.29    0.32
  -9  -1  -5    1.76    0.41
   9   1  -5    2.50    0.58
   9  -1   5    2.17    0.53
   9  -1   5    1.92    0.51
  -9  -1  -5    2.22    0.46
  -9   1   5    1.62    0.41
   9  -1  -5    3.03    0.64
  -9  -1   5    2.04    0.39
  -9   1  -5    2.37    0.41
   9   1   5    1.62    0.56
  -9  -1   5    1.53    0.46
   9   1   5    1.79    0.47
   9  -1  -5    2.14    0.45
  10  -1   5    4.58    0.71
 -10   1   5    2.93    0.52
 -10   1   5    4.39    0.44
  10   1  -5    4.29    0.64
  10   1  -5    3.19    0.75
  10  -1   5    3.77    0.65
 -10  -1  -5    4.81    0.63
  10   1   5    4.13    0.68
 -10  -1   5    5.24    0.55
  10  -1  -5    4.63    0.78
  10  -1  -5    3.42    0.54
  10   1   5    3.71    0.68
 -10  -1   5    3.98    0.62
 -10   1  -5    4.83    0.56
 -11  -1  -5    5.02    0.66
  11  -1   5    4.19    0.74
  11   1  -5    3.80    0.81
  11   1  -5    3.43    0.64
  11  -1   5    3.39    0.67
  11   1   5    2.82    0.71
 -11  -1   5    5.33    0.70
  11  -1  -5    5.46    0.69
  11  -1  -5    3.14    0.76
  11   1   5    4.76    0.74
 -11  -1   5    3.07    0.51
 -11   1  -5    5.13    0.61
  12  -1   5    0.44    0.50
  12   1  -5    1.24    0.55
  12  -1   5    0.28    0.49
 -12  -1  -5    1.13    0.49
  12   1  -5    0.44    0.59
 -12  -1   5    0.21    0.45
  12   1   5    1.59    0.66
  12  -1  -5    1.58    0.68
  12   1   5    0.45    0.49
   0  -2  -5  209.09    5.29
   0   2   5  213.33    5.22
   0  -2   5  210.49    5.25
   0  -2  -5  211.26    5.28
   0   2   5  209.11    5.28
   0  -2  -5  203.74    5.27
  -1  -2  -5    8.31    0.44
  -1   2   5    8.72    0.44
  -1  -2  -5    8.43    0.49
   1  -2   5    8.45    0.46
  -1  -2  -5    7.96    0.45
  -1   2   5    8.33    0.34
   1  -2  -5    8.39    0.41
   1   2   5    7.75    0.44
   1  -2  -5    8.04    0.45
   1   2   5    7.72    0.46
   1  -2  -5    6.75    0.43
  -1  -2   5    8.41    0.40
   1  -2  -5    7.51    0.45
   2  -2   5  143.37    3.72
  -2  -2  -5  139.44    3.71
   2   2  -5  133.28    3.65
  -2   2   5  143.01    3.57
  -2  -2  -5  144.06    3.63
  -2  -2  -5  144.08    3.68
   2  -2  -5  141.90    3.71
   2   2   5  142.61    3.72
   2  -2  -5  139.23    3.52
   2  -2  -5  142.19    3.68
   2   2   5  141.52    3.71
   2  -2  -5  143.42    3.71
  -3  -2  -5   24.23    0.80
   3  -2   5   22.13    0.90
   3   2  -5   23.07    0.87
  -3   2   5   23.55    0.72
  -3  -2  -5   24.87    0.93
   3   2  -5   25.20    0.86
  -3  -2  -5   23.91    0.88
   3  -2   5   22.18    0.93
   3   2   5   24.65    0.94
  -3  -2   5   22.66    0.88
   3   2   5   23.76    0.91
   3  -2  -5   24.12    0.86
   3   2   5   24.60    0.95
  -3   2  -5   24.64    0.86
   3  -2  -5   23.71    0.93
   3  -2  -5   23.46    0.90
   4  -2   5    7.90    0.48
  -4  -2  -5    5.26    0.48
  -4  -2  -5    7.79    0.50
   4   2  -5    8.42    0.46
   4   2  -5    7.36    0.53
   4  -2   5    7.00    0.43
  -4  -2  -5    7.08    0.40
  -4   2   5    6.64    0.31
   4  -2   5    8.11    0.56
   4  -2   5    6.94    0.53
   4  -2  -5    7.65    0.46
   4  -2  -5    7.29    0.32
  -4   2  -5    6.93    0.45
   4   2   5    7.18    0.62
   4  -2  -5    7.56    0.51
   4   2   5    7.23    0.60
  -4  -2   5    7.63    0.51
   4   2   5    6.93    0.49
   4  -2  -5    6.64    0.58
   5  -2   5   10.27    0.55
  -5  -2  -5   10.32    0.45
   5   2  -5   10.04    0.49
   5   2  -5   10.61    0.63
   5   2  -5    8.89    0.63
  -5  -2  -5   10.31    0.65
   5   2  -5    9.23    0.45
   5  -2   5    8.85    0.64
  -5   2   5    9.65    0.36
   5  -2   5    9.81    0.64
   5   2  -5    9.49    0.47
  -5  -2  -5    9.44    0.57
  -5   2   5    9.70    0.36
   5  -2   5    9.59    0.56
   5  -2  -5   10.17    0.53
   5   2   5   10.00    0.57
   5   2   5    9.04    0.70
   5  -2  -5   10.20    0.43
  -5  -2   5    9.41    0.58
   5  -2  -5    9.11    0.64
   5   2   5    8.96    0.66
   5  -2  -5    9.07    0.56
   5  -2  -5    9.73    0.43
  -5   2  -5    9.25    0.52
   6  -2   5   22.63    0.97
   6   2  -5   23.25    0.78
   6   2  -5   24.06    0.77
   6   2  -5   25.50    1.03
  -6  -2  -5   22.60    0.95
   6   2  -5   24.74    1.09
  -6   2   5   22.80    0.69
  -6  -2  -5   24.28    0.77
  -6   2   5   22.81    0.69
   6   2  -5   22.95    0.76
   6  -2   5   21.76    1.01
   6  -2   5   21.43    0.88
  -6  -2  -5   24.15    1.02
   6  -2   5   22.18    1.05
   6   2   5   22.49    0.90
   6   2   5   22.28    1.04
   6  -2  -5   24.95    1.09
   6  -2  -5   23.46    0.88
  -6   2  -5   23.43    0.90
  -6  -2   5   22.82    0.94
   6  -2  -5   23.43    0.95
   6   2   5   23.01    1.09
   6  -2  -5   24.57    0.79
   6  -2  -5   23.24    0.82
   7  -2   5    5.03    0.57
   7   2  -5    6.88    0.24
   7  -2   5    7.30    0.69
  -7  -2  -5    6.34    0.60
   7  -2   5    8.40    0.76
   7   2  -5    6.37    0.67
   7  -2   5    7.28    0.55
   7   2  -5    6.01    0.40
  -7  -2  -5    7.99    0.63
   7   2  -5    6.88    0.63
  -7   2   5    6.84    0.33
   7  -2  -5    6.69    0.42
  -7   2  -5    6.48    0.50
  -7  -2   5    4.96    0.57
   7   2   5    6.51    0.47
  -7  -2   5    7.81    0.56
   7  -2  -5    6.83    0.57
   7  -2  -5    7.08    0.51
   7   2   5    6.36    0.70
   7  -2  -5    6.22    0.44
   7   2   5    6.90    0.69
   7  -2  -5    6.86    0.74
   8  -2   5    0.71    0.36
   8   2  -5    1.38    0.27
   8  -2   5    1.28    0.39
   8   2  -5    0.92    0.39
  -8  -2  -5    1.40    0.40
  -8  -2  -5    0.44    0.33
   8  -2   5    1.65    0.31
  -8   2   5    1.56    0.22
   8   2  -5    1.23    0.48
   8  -2   5    1.35    0.42
   8  -2  -5    0.93    0.32
   8  -2  -5    2.22    0.51
   8   2   5    1.30    0.45
  -8  -2   5    2.16    0.39
   8   2   5    1.02    0.24
   8  -2  -5    1.84    0.30
   8   2   5    0.47    0.41
  -8   2  -5    1.23    0.31
  -8  -2   5    1.34    0.41
   8  -2  -5    1.53    0.32
   8  -2  -5    1.93    0.31
  -9   2   5   17.50    0.68
   9  -2   5   19.20    1.12
   9  -2   5   16.19    1.05
   9   2  -5   17.89    1.05
   9   2  -5   17.54    1.19
   9  -2   5   18.53    1.09
  -9  -2  -5   15.05    0.97
  -9  -2  -5   19.12    0.96
   9   2   5   17.95    1.10
   9   2   5   18.52    1.21
   9  -2  -5   18.86    0.91
  -9  -2   5   20.55    0.98
  -9   2  -5   19.09    0.92
  -9  -2   5   18.73    1.08
   9  -2  -5   19.29    1.19
  10   2  -5   10.85    1.11
  10  -2   5    8.91    0.94
 -10  -2  -5   10.44    0.78
 -10   2   5   10.03    0.56
  10   2  -5   11.56    0.97
  10  -2   5   11.59    1.00
 -10  -2  -5   10.36    0.89
 -10   2   5   10.14    0.84
 -10  -2   5   11.82    0.81
  10   2   5   10.21    1.09
 -10  -2   5   10.63    0.94
  10  -2  -5    9.82    1.05
 -10   2  -5   10.69    0.75
  10  -2  -5   12.36    0.88
  10   2   5   12.31    1.02
  11  -2   5    1.99    0.59
 -11  -2  -5    2.28    0.56
  11  -2   5    1.41    0.57
  11   2  -5    1.67    0.72
  11   2  -5    2.40    0.62
 -11  -2   5    1.68    0.54
  11  -2  -5    1.15    0.61
 -11   2  -5    2.13    0.49
  11   2   5    1.52    0.66
  11   2   5    1.86    0.57
 -11  -2   5    2.44    0.51
  12  -2   5    2.55    0.64
  12  -2   5    2.09    0.64
 -12  -2  -5    2.20    0.59
  12   2  -5    2.25    0.63
  12   2   5    0.74    0.51
  12   2   5    0.90    0.60
  12  -2  -5    2.25    0.75
 -12  -2   5    2.46    0.59
   0  -3   5  380.62    9.41
   0   3   5  374.12    9.42
   0  -3  -5  366.09    9.40
   0  -3  -5  386.22    9.43
   0  -3  -5  380.55    9.43
   0   3   5  390.77    9.33
   0  -3  -5  383.51    9.43
  -1   3   5   41.28    1.10
   1   3  -5   36.74    1.25
  -1   3   5   40.35    1.22
  -1  -3  -5   41.65    1.23
  -1  -3  -5   37.81    1.27
   1  -3   5   40.82    1.29
  -1  -3  -5   39.37    1.24
  -1  -3  -5   40.66    1.28
   1  -3   5   40.90    1.29
   1  -3  -5   41.89    1.28
   1  -3  -5   40.61    1.29
   1  -3  -5   41.56    1.22
   1   3   5   40.61    1.25
  -1  -3   5   42.66    1.25
   1  -3  -5   40.33    1.30
   1   3   5   40.89    1.31
  -2  -3  -5   18.93    0.67
   2   3  -5   15.86    0.72
  -2  -3  -5   18.59    0.79
   2  -3   5   16.78    0.75
   2  -3   5   18.72    0.77
  -2  -3  -5   17.41    0.68
   2   3  -5   17.34    0.66
  -2  -3  -5   17.53    0.74
  -2   3   5   17.06    0.64
   2  -3  -5   17.17    0.74
  -2  -3   5   19.06    0.80
   2  -3  -5   17.03    0.74
   2   3   5   17.22    0.75
   2  -3  -5   17.86    0.56
   2   3   5   16.75    0.74
   2  -3  -5   16.52    0.75
   3  -3   5  144.65    4.00
  -3  -3  -5  151.18    3.85
  -3   3   5  149.94    3.76
  -3  -3  -5  154.03    3.98
   3  -3   5  151.03    3.96
  -3  -3  -5  152.97    4.01
   3   3  -5  145.15    3.93
   3   3  -5  149.30    3.93
   3  -3  -5  149.59    3.95
   3   3   5  160.74    4.03
  -3  -3   5  151.00    4.00
   3   3   5  148.80    4.05
   3  -3  -5  147.56    4.00
   3  -3  -5  146.45    4.01
   4   3  -5   61.41    1.91
  -4  -3  -5   68.41    1.99
  -4  -3  -5   61.34    1.74
  -4   3   5   64.41    1.64
   4  -3   5   60.89    1.95
   4  -3   5   63.58    1.79
  -4  -3  -5   61.13    1.89
   4   3  -5   62.34    1.86
   4  -3   5   61.96    1.89
  -4  -3   5   53.88    1.80
   4  -3  -5   60.60    1.89
   4   3   5   60.97    1.93
   4  -3  -5   62.37    1.87
   4  -3  -5   61.82    1.80
   4   3   5   61.10    1.84
   5  -3   5   73.21    2.19
   5   3  -5   72.32    2.27
   5   3  -5   72.58    2.13
  -5  -3  -5   75.52    2.24
  -5  -3  -5   76.56    2.03
   5  -3   5   73.55    2.31
   5  -3   5   73.49    2.27
  -5  -3  -5   74.63    2.28
   5   3  -5   78.01    2.31
  -5   3   5   74.21    1.88
   5  -3   5   77.70    2.16
   5  -3  -5   72.66    2.13
   5  -3  -5   75.11    2.21
   5   3   5   71.79    2.27
  -5   3  -5   72.32    2.09
   5   3   5   72.33    2.18
   5  -3  -5   77.19    2.29
   5   3   5   74.15    2.33
  -5  -3   5   74.93    2.29
  -5  -3   5   72.39    2.20
   6  -3   5   16.65    0.88
  -6  -3  -5   17.87    0.91
   6   3  -5   15.53    0.87
  -6  -3  -5   17.07    0.61
  -6   3   5   16.25    0.48
   6   3  -5   16.16    0.70
  -6  -3  -5   18.68    0.87
   6  -3   5   16.41    0.91
   6   3  -5   18.17    0.92
  -6   3   5   16.59    0.48
   6  -3   5   16.17    0.78
   6  -3   5   16.17    0.80
   6  -3  -5   16.37    0.90
   6  -3  -5   16.12    0.59
   6  -3  -5   17.69    0.68
   6  -3  -5   16.51    0.81
  -6  -3   5   15.57    0.87
   6   3   5   17.81    0.93
   6   3   5   18.05    0.97
  -6   3  -5   16.76    0.73
   6  -3  -5   16.84    0.77
   6   3   5   15.02    0.78
  -6  -3   5   15.76    0.82
   7  -3   5    4.26    0.54
   7  -3   5    5.08    0.56
   7   3  -5    4.56    0.37
   7   3  -5    4.99    0.41
   7   3  -5    5.22    0.62
   7   3  -5    5.47    0.62
   7  -3   5    4.66    0.60
  -7   3   5    4.89    0.22
  -7   3   5    4.95    0.22
   7  -3   5    6.19    0.54
   7   3  -5    5.04    0.37
  -7  -3  -5    4.94    0.58
  -7  -3  -5    4.66    0.55
   7  -3  -5    5.33    0.43
  -7  -3   5    4.83    0.54
   7  -3  -5    4.80    0.47
  -7  -3   5    5.69    0.64
   7   3   5    4.98    0.68
   7   3   5    4.99    0.47
   7  -3  -5    5.41    0.55
   7   3   5    5.78    0.68
  -7   3  -5    5.68    0.47
   7  -3  -5    5.66    0.42
   7  -3  -5    4.29    0.61
   8   3  -5    0.52    0.45
   8   3  -5    0.73    0.17
   8  -3   5   -0.19    0.31
  -8  -3  -5    0.64    0.35
   8   3  -5    1.01    0.17
   8  -3   5    1.03    0.37
  -8  -3  -5    1.02    0.41
  -8   3   5    0.84    0.14
   8  -3   5    0.50    0.35
   8   3  -5    0.59    0.38
   8  -3   5    0.63    0.29
   8   3  -5    0.97    0.26
  -8  -3   5    0.71    0.36
  -8  -3   5    0.37    0.42
   8   3   5    0.79    0.48
  -8   3  -5    0.44    0.27
   8   3   5    0.77    0.28
   8   3   5    0.22    0.34
   8  -3  -5    0.87    0.30
   8  -3  -5    1.71    0.30
   8  -3  -5    0.97    0.47
   8  -3  -5    0.97    0.34
   8  -3  -5    0.97    0.28
   9  -3   5    5.39    0.70
  -9  -3  -5    6.57    0.69
   9   3  -5    4.77    0.75
  -9   3   5    5.62    0.33
  -9  -3  -5    5.61    0.69
   9   3  -5    7.15    0.81
   9  -3   5    6.20    0.57
   9   3  -5    6.66    0.54
   9  -3   5    6.19    0.75
   9  -3   5    4.15    0.64
   9  -3  -5    6.24    0.63
   9  -3  -5    6.90    0.82
   9   3   5    5.02    0.79
   9  -3  -5    6.05    0.53
  -9   3  -5    5.81    0.53
   9   3   5    5.85    0.48
  -9  -3   5    5.70    0.71
   9   3   5    5.55    0.74
  -9  -3   5    5.75    0.63
   9  -3  -5    6.10    0.78
  10  -3   5    2.59    0.57
  10  -3   5    2.01    0.52
  10  -3   5    1.78    0.56
 -10  -3  -5    2.04    0.57
  10   3  -5    2.24    0.57
 -10  -3  -5    1.96    0.50
 -10  -3   5    1.58    0.52
 -10  -3   5    1.30    0.47
  10   3   5    2.52    0.60
  10   3   5    1.89    0.67
  10  -3  -5    1.89    0.59
 -10   3  -5    2.64    0.43
  11   3  -5    2.36    0.63
  11  -3   5    3.14    0.68
  11  -3   5    2.50    0.63
 -11  -3  -5    2.44    0.56
 -11  -3  -5    1.56    0.56
  11   3   5    2.27    0.61
  11  -3  -5    2.02    0.65
 -11  -3   5    1.05    0.49
  11   3   5    1.98    0.66
 -11  -3   5    2.37    0.61
 -12  -3  -5    4.68    0.76
  12  -3   5    5.25    0.83
  12   3  -5    5.23    0.81
  12  -3   5    4.40    0.81
  12   3   5    4.46    0.91
  12  -3  -5    4.30    0.87
 -12  -3   5    4.75    0.75
  12   3   5    4.94    0.79
   0  -4  -5  147.16    3.85
   0   4   5  143.30    3.84
   0  -4   5  146.56    3.87
   0  -4  -5  149.67    3.83
   0  -4  -5  145.90    3.85
   0  -4   5  142.79    3.83
   0   4  -5  144.09    3.86
   0   4   5  146.81    3.73
   0  -4  -5  145.65    3.84
  -1   4   5   10.75    0.44
  -1  -4  -5   11.16    0.55
  -1  -4  -5   11.27    0.57
  -1  -4  -5   10.68    0.61
   1   4  -5   10.39    0.59
   1  -4   5   11.53    0.61
  -1   4   5   10.84    0.56
   1  -4   5   10.84    0.63
  -1  -4  -5   11.04    0.59
  -1  -4   5   11.01    0.57
  -1  -4   5   10.46    0.57
   1  -4  -5   10.93    0.53
   1   4   5   11.10    0.55
   1   4   5   11.68    0.61
   1  -4  -5   10.79    0.58
   1  -4  -5   10.79    0.60
   1  -4  -5   11.23    0.60
   2  -4   5  129.10    3.54
  -2  -4  -5  124.13    3.55
   2   4  -5  135.90    3.54
  -2  -4  -5  133.36    3.42
  -2  -4  -5  129.58    3.44
  -2   4   5  133.30    3.21
  -2   4   5  131.16    3.39
  -2  -4  -5  127.20    3.52
   2  -4   5  131.54    3.55
   2  -4  -5  124.49    3.43
   2  -4  -5  124.34    3.41
   2  -4  -5  129.03    3.45
  -2  -4   5  118.24    3.43
   2  -4  -5  126.82    3.21
   2   4   5  134.67    3.47
   2   4   5  129.26    3.43
  -3  -4  -5   87.25    2.33
   3  -4   5   83.15    2.49
  -3   4   5   84.22    2.29
   3   4  -5   87.87    2.48
   3  -4   5   85.45    2.54
  -3  -4  -5   87.93    2.54
  -3  -4  -5   89.01    2.38
  -3  -4  -5   88.42    2.52
  -3  -4   5   88.16    2.52
   3   4   5   88.70    2.52
   3  -4  -5   86.41    2.47
   3  -4  -5   84.51    2.51
  -3  -4   5   87.87    2.55
   3   4   5   85.77    2.53
   3  -4  -5   86.24    2.51
  -4  -4  -5   87.84    2.62
  -4   4   5   87.55    2.33
  -4  -4  -5   91.20    2.45
  -4  -4  -5   89.03    2.66
   4  -4   5   89.17    2.62
   4  -4   5   93.19    2.46
   4  -4   5   90.14    2.69
   4   4  -5   95.19    2.61
   4  -4  -5   85.95    2.53
   4  -4  -5   89.08    2.63
   4   4   5   87.43    2.65
   4  -4  -5   88.33    2.60
   4   4   5   90.42    2.60
  -4  -4   5   86.91    2.64
  -4  -4   5   93.03    2.62
   5   4  -5   -0.40    0.28
   5  -4   5    0.00    0.19
  -5   4   5   -0.05    0.10
  -5  -4  -5   -0.24    0.27
  -5  -4  -5    0.06    0.18
   5  -4   5    0.39    0.29
   5   4  -5    0.34    0.25
   5  -4   5    0.21    0.26
  -5  -4  -5    0.16    0.26
  -5  -4   5   -0.03    0.29
   5   4   5    0.00    0.23
  -5  -4   5    0.15    0.27
   5  -4  -5   -0.12    0.25
   5  -4  -5   -0.45    0.23
   5   4   5   -0.01    0.30
   5  -4  -5   -0.28    0.27
   6   4  -5   30.35    1.13
  -6  -4  -5   31.69    1.31
  -6  -4  -5   30.42    0.96
   6  -4   5   29.43    1.28
  -6  -4  -5   30.11    1.25
   6   4  -5   30.55    1.30
   6  -4   5   29.30    1.18
  -6   4   5   30.32    0.81
   6  -4   5   30.79    1.16
   6   4   5   32.41    1.23
   6   4   5   31.08    1.38
   6   4   5   30.72    1.29
   6  -4  -5   29.05    1.28
   6  -4  -5   31.29    1.18
  -6  -4   5   31.57    1.28
  -6  -4   5   29.39    1.29
   6  -4  -5   32.57    1.27
  -6   4  -5   32.56    1.10
  -7  -4  -5    2.55    0.46
   7   4  -5    2.27    0.51
  -7  -4  -5    2.04    0.47
   7  -4   5    2.32    0.44
   7  -4   5    1.70    0.39
   7  -4   5    1.90    0.39
   7  -4   5    2.69    0.52
   7   4  -5    2.26    0.34
  -7  -4   5    1.96    0.49
   7  -4  -5    2.41    0.34
   7   4   5    2.16    0.52
   7  -4  -5    2.90    0.53
  -7   4  -5    1.98    0.33
   7   4   5    2.79    0.52
  -7  -4   5    1.00    0.34
   7   4   5    1.95    0.38
   7  -4  -5    1.81    0.39
   7  -4  -5    1.69    0.37
   8  -4   5    5.57    0.62
   8   4  -5    5.19    0.49
   8  -4   5    5.46    0.64
   8  -4   5    5.80    0.71
  -8  -4  -5    4.36    0.62
   8   4  -5    5.13    0.44
   8  -4   5    5.30    0.57
   8   4  -5    5.10    0.69
  -8  -4  -5    6.60    0.69
   8  -4  -5    5.28    0.74
  -8   4  -5    5.70    0.51
   8   4   5    6.49    0.74
   8   4   5    6.15    0.58
   8  -4  -5    4.88    0.49
   8   4   5    4.19    0.70
   8  -4  -5    5.13    0.54
  -8  -4   5    4.79    0.60
   8  -4  -5    5.44    0.61
  -8  -4   5    5.36    0.69
   9   4  -5    5.96    0.39
  -9  -4  -5    7.42    0.77
   9   4  -5    6.41    0.57
  -9  -4  -5    7.00    0.74
   9   4  -5    6.26    0.79
   9   4  -5    6.48    0.42
   9  -4   5    6.56    0.64
   9  -4   5    6.89    0.78
   9  -4   5    7.22    0.83
   9  -4   5    8.55    0.83
   9   4   5    6.75    0.59
  -9  -4   5    6.76    0.72
   9   4   5    6.71    0.86
   9  -4  -5    7.58    0.64
  -9  -4   5    5.85    0.75
   9  -4  -5    7.63    0.60
   9  -4  -5    6.65    0.69
   9  -4  -5    5.86    0.83
  -9   4  -5    7.49    0.59
   9   4   5    6.62    0.80
  10  -4   5    2.46    0.56
  10   4  -5    2.46    0.63
 -10  -4  -5    2.64    0.60
  10  -4   5    2.13    0.59
 -10  -4  -5    2.64    0.58
  10  -4   5    2.95    0.64
  10  -4  -5    2.52    0.66
  10   4   5    0.37    0.50
 -10  -4   5    1.87    0.52
  10  -4  -5    2.33    0.48
 -10   4  -5    1.71    0.37
  10   4   5    2.69    0.61
 -10  -4   5    1.86    0.59
  11  -4   5   -0.41    0.37
  11  -4   5    0.40    0.47
  11   4  -5    0.21    0.51
 -11  -4  -5   -0.02    0.47
  11  -4   5   -0.34    0.43
 -11  -4  -5   -0.09    0.43
 -11  -4   5    0.44    0.51
  11   4   5    0.68    0.61
  11   4   5    0.50    0.47
  11  -4  -5    0.15    0.56
 -11  -4   5    0.25    0.42
 -12  -4  -5    2.21    0.65
  12   4  -5    2.34    0.68
 -12  -4  -5    2.49    0.63
  12  -4   5    2.71    0.65
  12  -4   5    2.15    0.64
 -12  -4   5    2.21    0.61
  12   4   5    1.36    0.71
  12   4   5    2.44    0.65
 -12  -4   5    0.18    0.54
  12  -4  -5    1.48    0.68
   0  -5  -5   19.50    0.85
   0  -5  -5   19.65    0.85
   0  -5  -5   20.13    0.86
   0  -5   5   20.02    0.88
   0   5  -5   20.52    0.87
   0   5   5   20.66    0.85
   0  -5   5   20.28    0.82
   0   5   5   19.92    0.75
   0  -5  -5   20.95    0.88
   0  -5   5   20.38    0.89
  -1   5   5   12.10    0.63
  -1  -5  -5   13.65    0.66
  -1  -5  -5   12.08    0.67
   1   5  -5   13.37    0.72
  -1   5   5   12.97    0.51
   1  -5   5   13.28    0.71
   1  -5   5   13.06    0.60
  -1  -5  -5   12.39    0.65
  -1  -5  -5   13.04    0.70
   1  -5  -5   12.66    0.70
  -1  -5   5   14.80    0.70
   1  -5  -5   13.48    0.62
   1  -5  -5   14.03    0.67
   1  -5  -5   13.60    0.72
   1   5   5   12.52    0.68
   1   5   5   13.68    0.66
  -1  -5   5   13.03    0.67
  -2  -5  -5   20.74    0.92
   2  -5   5   21.06    0.94
  -2   5   5   21.39    0.83
  -2   5   5   22.02    0.65
  -2  -5  -5   21.64    0.88
   2  -5   5   22.71    0.98
   2   5  -5   22.12    0.96
  -2  -5  -5   23.28    0.86
  -2  -5  -5   20.15    0.97
   2  -5  -5   21.26    0.92
   2  -5  -5   21.49    0.74
   2   5   5   21.92    0.91
   2  -5  -5   21.07    0.85
  -2  -5   5   22.62    0.89
   2  -5  -5   22.25    0.95
   2  -5  -5   21.58    0.97
  -2  -5   5   21.78    0.96
   2   5   5   20.95    0.93
  -2  -5   5   21.76    0.93
  -3  -5  -5   25.36    1.07
   3  -5   5   25.20    1.08
   3   5  -5   26.94    1.06
  -3  -5  -5   26.39    1.11
   3  -5   5   26.39    1.09
  -3  -5  -5   27.66    0.93
  -3  -5  -5   25.38    0.95
  -3   5   5   26.09    0.90
   3  -5  -5   26.66    1.09
   3   5   5   24.52    1.06
   3   5   5   26.93    1.08
  -3  -5   5   26.78    1.09
   3  -5  -5   26.82    1.05
   3  -5  -5   27.05    1.07
  -3  -5   5   25.15    0.97
  -3  -5   5   24.48    1.06
  -4  -5  -5    5.96    0.42
   4  -5   5    5.84    0.59
   4  -5   5    4.80    0.54
  -4  -5  -5    5.10    0.37
  -4  -5  -5    5.20    0.58
  -4  -5  -5    5.76    0.58
  -4   5   5    4.65    0.34
   4   5  -5    3.84    0.46
   4  -5   5    5.51    0.39
   4   5   5    5.32    0.60
   4   5   5    5.04    0.53
   4  -5  -5    6.00    0.57
  -4  -5   5    5.03    0.55
   4  -5  -5    4.98    0.55
   4  -5  -5    4.55    0.52
  -4  -5   5    5.43    0.45
  -4  -5   5    5.69    0.57
  -5   5   5    5.86    0.33
   5  -5   5    5.74    0.58
   5   5  -5    7.09    0.59
   5   5  -5    5.24    0.60
  -5  -5  -5    5.46    0.59
  -5  -5  -5    5.83    0.42
   5  -5   5    6.11    0.49
   5  -5   5    6.83    0.68
  -5  -5  -5    4.28    0.56
   5   5   5    7.46    0.66
  -5  -5   5    7.18    0.66
  -5  -5   5    5.60    0.67
  -5  -5   5    6.03    0.47
   5  -5  -5    6.32    0.58
   5   5   5    5.88    0.65
   5  -5  -5    6.18    0.63
   5  -5  -5    5.66    0.60
   6  -5   5   -0.13    0.22
  -6  -5  -5    0.50    0.21
   6  -5   5    0.61    0.36
   6   5  -5    0.62    0.29
   6   5  -5    0.57    0.36
  -6  -5  -5    0.51    0.34
  -6   5   5    0.37    0.12
  -6  -5  -5   -0.49    0.35
   6  -5   5    0.24    0.31
   6  -5  -5    0.57    0.36
  -6  -5   5   -0.12    0.34
  -6  -5   5    0.32    0.21
  -6  -5   5    0.25    0.38
   6   5   5    0.04    0.28
   6   5   5    0.11    0.39
   6  -5  -5    0.20    0.31
   6  -5  -5    0.42    0.29
   7  -5   5    9.34    0.66
  -7  -5  -5    9.61    0.84
   7  -5   5    8.17    0.82
  -7  -5  -5    7.98    0.76
   7  -5   5    8.00    0.73
  -7   5   5    8.08    0.30
   7   5  -5    9.03    0.85
   7   5  -5    8.19    0.62
   7  -5  -5    8.66    0.84
   7   5   5    7.21    0.74
   7  -5  -5    8.83    0.73
   7  -5  -5    8.43    0.75
  -7  -5   5    7.75    0.80
   7   5   5    7.57    0.83
  -7  -5   5    8.06    0.47
   7   5   5    9.00    0.73
  -7  -5   5    8.88    0.79
  -8  -5  -5   10.87    0.96
   8  -5   5   14.09    0.99
  -8  -5  -5   14.74    0.95
   8   5  -5   13.28    1.09
   8  -5   5   11.89    0.82
   8  -5   5   13.26    0.85
   8   5  -5   14.79    0.76
   8  -5  -5   13.57    1.12
  -8  -5   5   14.30    0.96
   8   5   5   13.57    1.16
   8   5   5   13.55    0.85
   8   5   5   14.19    1.11
   8  -5  -5   15.15    0.87
  -8  -5   5   14.11    0.99
   8  -5  -5   12.46    0.87
  -8   5  -5   15.01    0.75
  -9  -5  -5    5.19    0.71
  -9  -5  -5    3.09    0.64
   9  -5   5    3.81    0.67
   9  -5   5    4.33    0.63
   9  -5   5    3.71    0.55
   9   5  -5    5.07    0.76
   9   5  -5    3.80    0.51
   9  -5  -5    4.68    0.63
   9  -5  -5    3.53    0.67
   9  -5  -5    3.37    0.52
   9   5   5    3.04    0.62
   9   5   5    3.50    0.71
  -9  -5   5    3.57    0.66
  -9  -5   5    4.04    0.64
  -9   5  -5    3.92    0.46
   9  -5  -5    3.77    0.51
 -10  -5  -5    0.72    0.49
  10  -5   5    1.30    0.56
  10   5  -5    1.59    0.60
  10  -5   5    1.12    0.49
  10  -5   5    1.84    0.45
 -10  -5  -5    1.23    0.55
  10  -5  -5    0.77    0.43
  10   5   5    1.19    0.60
 -10  -5   5    0.93    0.49
  10  -5  -5    0.63    0.53
 -10  -5   5    1.02    0.54
  10   5   5    1.68    0.57
 -11  -5  -5    0.20    0.53
 -11  -5  -5    0.48    0.50
  11   5  -5   -0.09    0.55
  11  -5   5    0.00    0.45
  11  -5   5    1.08    0.56
  11   5   5    1.06    0.60
  11  -5  -5    0.59    0.40
  11  -5  -5    0.70    0.59
 -11  -5   5    0.17    0.49
  11   5   5    1.20    0.53
 -11  -5   5    0.63    0.55
   0  -6  -5    0.18    0.30
   0   6  -5   -0.14    0.24
   0  -6   5    0.24    0.32
   0  -6  -5    0.40    0.30
   0  -6  -5    0.21    0.28
   0  -6   5    0.56    0.30
   0   6   5    0.18    0.25
   0   6   5   -0.02    0.21
   0  -6   5    0.36    0.25
   0  -6  -5    0.05    0.27
  -1  -6  -5  153.61    4.18
  -1  -6  -5  153.91    4.19
   1  -6   5  154.51    4.26
  -1  -6  -5  153.27    4.24
   1   6  -5  163.28    4.28
  -1  -6  -5  152.61    4.23
  -1   6   5  158.15    4.01
   1  -6   5  157.82    4.28
  -1   6   5  161.28    4.19
   1  -6   5  157.00    4.10
   1  -6  -5  149.07    4.10
   1  -6  -5  159.24    4.21
  -1   6  -5  150.87    4.13
   1   6   5  153.36    4.08
   1  -6  -5  160.04    4.05
  -1  -6   5  152.64    4.14
  -1  -6   5  151.52    4.14
   1   6   5  152.26    4.17
   1  -6  -5  153.33    4.17
  -2  -6  -5   80.91    2.35
  -2  -6  -5   81.57    2.45
  -2  -6  -5   82.30    2.47
   2  -6   5   79.76    2.47
  -2   6   5   80.95    2.12
[truncated: 711,246 more chars]
